# Supplementary material for: Oncogenic and tumor-suppressive forces converge on a progenitor-orchestrated niche to shape early tumorigenesis
Source: bioRxiv. 2025 Jun 12:2025.06.10.656791. Preprint. [Version 1] doi: 10.1101/2025.06.10.656791 (PMC12259082; doi:10.1101/2025.06.10.656791)
Supplement: Supplement 1 [file media-1.xlsx]

## Sheet: Fig6b
slide_id	condition	field_count	epithelial_cells_per_field	HMGA2_positive
JR-sp-15-02	MRTX1133-d2_injury	253	265	2.5
JR-sp-15-04	MRTX1133-d2_injury	416	265.8	1.1
JR-sp-15-05	Vehicle-d2_injury	550	262.4	10
JR-sp-15-06	MRTX1133-d2_injury	337	272.5	0.7
JR-sp-15-07	Vehicle-d2_injury	704	258.4	12.5
JR-sp-15-08	Vehicle-d2_injury	606	289.5	10.8
JR-sp-15-09	MRTX1133-d2_injury	334	233.7	1.2

## Sheet: Fig6e
slide_id	condition	GFP positive pixels	TNC positive pixels	TNC relative area
JR_sp_15_02	MRTX1133-d2_injury	0.157773	0.191038	0.030141
JR_sp_15_04	MRTX1133-d2_injury	0.222889	0.183169	0.040826
JR_sp_15_05	Vehicle-d2_injury	0.239611	0.333573	0.079928
JR_sp_15_06	MRTX1133-d2_injury	0.214314	0.112959	0.024209
JR_sp_15_07	Vehicle-d2_injury	0.268521	0.309246	0.083039
JR_sp_15_08	Vehicle-d2_injury	0.204064	0.347861	0.070986
JR_sp_15_09	MRTX1133-d2_injury	0.21124	0.150679	0.031829

## Sheet: Fig7b
slide_id	condition	timepoint	HMGA2+ epithelial count per FOV	number of FOVs	Epithelial cells per FOV
JR-sp-17-01	KCshp53 on dox	3 weeks post-injury	11.4	1485	98.2
JR-sp-18-01	KCshp53 on dox	3 weeks post-injury	21.3	1561	104.7
JR-sp-18-02	KCshp53 on dox	3 weeks post-injury	5.6	1274	114.7
JR-sp-19-09	KCshCtrl on dox	3 weeks post-injury	5	2007	100.3
JR-sp-19-10	KCshCtrl on dox	3 weeks post-injury	1.8	1244	65.6
JR-sp-19-12	KCshCtrl on dox	3 weeks post-injury	1.3	1956	75.9
JR-sp-19-13	KCshCtrl on dox	3 weeks post-injury	3.9	918	102.7
JR0033	KCshCtrl on dox	3 weeks post-injury	20.8	136	256.7
JR0034	KCshp53 on dox	3 weeks post-injury	38.7	86	422.5
JR0077	KCshCtrl on dox	3 weeks post-injury	4.4	415	114.4
JR0078	KCshCtrl on dox	3 weeks post-injury	0.8	287	73.8
JR0079	KCshp53 on dox	3 weeks post-injury	10.8	184	145.1
JR0080	KCshp53 on dox	3 weeks post-injury	8.1	373	155.5
JR0081	KCshp53 on dox	3 weeks post-injury	34.3	566	130.2
JR-sp-28-03	KCshp53 off dox	3 weeks post-injury	1.5	1334	107.8
JR-sp-28-04	KCshp53 off dox	3 weeks post-injury	3.6	1159	132.6
JR-sp-28-05	KCshp53 off dox	3 weeks post-injury	6.8	1538	129.9
JR-sp-28-06	KCshp53 on dox	3 weeks post-injury	164.9	1751	174.7
JR-sp-28-08	KCshp53 on dox	3 weeks post-injury	24.1	2742	103.6
JR-sp-28-25	KCshp53 on dox	3 weeks post-injury	126.3	1613	168.7
JR-sp-28-07	KCshp53 on dox	3 weeks post-injury	28.1	1167	127.6

## Sheet: Fig7e
slide_id	condition	timepoint	VIM+ epithelial count per FOV	number of FOVs	Epithelial cells per FOV
JR0033	KCshCtrl on dox	3 weeks post-injury	12.7	150	86.1
JR0034	KCshp53 on dox	3 weeks post-injury	21.5	224	113.8
JR0077	KCshCtrl on dox	3 weeks post-injury	11.6	239	123.3
JR0078	KCshCtrl on dox	3 weeks post-injury	12.3	367	145.9
JR0079	KCshp53 on dox	3 weeks post-injury	75.5	83	214
JR0080	KCshp53 on dox	3 weeks post-injury	22	254	154.4
JR0081	KCshp53 on dox	3 weeks post-injury	29.5	389	116.2
JR-sp-17-01	KCshp53 on dox	3 weeks post-injury	37.3	1610	157.6
JR-sp-18-01	KCshp53 on dox	3 weeks post-injury	66.2	1643	190.9
JR-sp-19-09	KCshCtrl on dox	3 weeks post-injury	34.6	2058	128.6
JR-sp-19-10	KCshCtrl on dox	3 weeks post-injury	18.5	1635	112.5
JR-sp-19-12	KCshCtrl on dox	3 weeks post-injury	14.7	2187	120.3
JR-sp-19-13	KCshCtrl on dox	3 weeks post-injury	25.3	1505	122
JR-sp-28-02	KCshp53 off dox	3 weeks post-injury	11.2	1473	100.3
JR-sp-28-04	KCshp53 off dox	3 weeks post-injury	16	1303	135.8
JR-sp-28-05	KCshp53 off dox	3 weeks post-injury	16.3	1486	133.6
JR-sp-28-06	KCshp53 on dox	3 weeks post-injury	54.2	1801	168.6
JR-sp-28-08	KCshp53 on dox	3 weeks post-injury	8.4	3041	99.6
JR-sp-28-25	KCshp53 on dox	3 weeks post-injury	40.5	1670	148.3
JR-sp-28-07	KCshp53 on dox	3 weeks post-injury	24	1132	132.6

## Sheet: FigS4b
slide_id	timepoint	lesion type	number of FOVs	epithelial count per FOV	mean normalized p53 intensity
DACE616	2 days post injury	MSN-	18	772.06	0.91
DACE617	2 days post injury	MSN-	15	1995.27	1.05
DACE869	3 weeks post injury	MSN-	14	915.07	0.87
DACE871	3 weeks post injury	MSN-	8	977.13	1.16
DACE872	3 weeks post injury	MSN-	4	1651.5	1.24
JR0024	2 days post injury	MSN-	12	478.17	1.43
JR0025	2 days post injury	MSN-	19	889.58	1.09
JR0033	3 weeks post injury	MSN-	13	593.38	1.2
JR0071	3 weeks post injury	MSN-	12	1310.33	1.1
JR0072	3 weeks post injury	MSN-	3	1281.33	0.99
JR0077	3 weeks post injury	MSN-	9	1114.44	0.96
JR0078	3 weeks post injury	MSN-	5	1066.8	0.94
JR0083	2 days post injury	MSN-	14	1486.71	0.94
JR0085	2 days post injury	MSN-	9	1514.11	1.02
JR0090	2 days post injury	MSN-	7	1222.57	1.09
DACE616	2 days post injury	MSN+	18	772.06	1.19
DACE617	2 days post injury	MSN+	15	1995.27	1.35
DACE869	3 weeks post injury	MSN+	14	915.07	1.15
DACE871	3 weeks post injury	MSN+	8	977.13	1.73
DACE872	3 weeks post injury	MSN+	4	1651.5	1.81
JR0024	2 days post injury	MSN+	12	478.17	1.84
JR0025	2 days post injury	MSN+	19	889.58	1.4
JR0033	3 weeks post injury	MSN+	13	593.38	1.62
JR0071	3 weeks post injury	MSN+	12	1310.33	1.24
JR0072	3 weeks post injury	MSN+	3	1281.33	1.16
JR0077	3 weeks post injury	MSN+	9	1114.44	2.13
JR0078	3 weeks post injury	MSN+	5	1066.8	1.12
JR0083	2 days post injury	MSN+	14	1486.71	1.35
JR0085	2 days post injury	MSN+	9	1514.11	1.43
JR0090	2 days post injury	MSN+	7	1222.57	1.57

## Sheet: FigS9a
slide_id	mean pERK intensity	condition	Number of FOVs	epithelial count per FOV
JR_sp_15_02	110.994	MRTX1133-d2_injury	244	161.7
JR_sp_15_04	117.498	MRTX1133-d2_injury	356	211
JR_sp_15_05	888.211	Vehicle-d2_injury	572	206.1
JR_sp_15_06	121.923	MRTX1133-d2_injury	478	220.8
JR_sp_15_07	638.878	Vehicle-d2_injury	758	198.5
JR_sp_15_08	1343.06	Vehicle-d2_injury	723	231.8
JR_sp_15_09	206.45	MRTX1133-d2_injury	407	198.5

## Sheet: QC_and_epithelial_filtering
Dataset	Original number of cells	Filtered by QC	QC fraction	epithelial cells	epithelial fraction
Fig. 7b	10818841	10518052	0.972198	3201834	0.304413
Fig. 6b	8531368	8397722	0.984335	2516757	0.299695
Fig. 7e	9980516	9622629	0.964141	3245288	0.337256
Fig. S9a	8325311	8089358	0.971658	1951223	0.241209
