# Supplementary material for: Oncogenic and tumor-suppressive forces converge on a progenitor-orchestrated niche to shape early tumorigenesis
Source: bioRxiv. 2025 Jun 12:2025.06.10.656791. Preprint. [Version 1] doi: 10.1101/2025.06.10.656791 (PMC12259082; doi:10.1101/2025.06.10.656791)
Supplement: Supplement 3 — Data S2. Oligonucleotides used for probing select mRNA expression using smFISH. [file media-3.zip]

Archive with 34 entries (33 files):
- temp_extracted_probes/
- temp_extracted_probes/LOH20210524_VIM_RS0175_x0_opool.fa
- temp_extracted_probes/LOH20210622_CDKN2A_RS0247_x2_opool.fa
- temp_extracted_probes/Kal20221005_TGFB1_RS0639_x2_opool.fa
- temp_extracted_probes/LOH20210524_ANXA10_RS0237_x1_opool.fa
- temp_extracted_probes/LOH20210622_BAX_RS0639_x2_opool.fa
- temp_extracted_probes/Pancreas20220830_CassandraDirena_revisions_highExpressors_FN1_RS0468_x1_opool.fa
- temp_extracted_probes/LOH20230515_microenvironment_nreadout_1_spacer_A_TNC_ENSMUST00000107372_RS0548_possible_oligos.fasta
- temp_extracted_probes/LOH20210622_MKI67_RS0384_x0_opool.fa
- temp_extracted_probes/LOH20211213_OIS_TFF1_RS0451_x2_opool.fa
- temp_extracted_probes/Senescence20210901_PECAM1_RS0468_x0_opool.fa
- temp_extracted_probes/LOH20230608_progenitor_nreadout_2_spacer_A_F3_ENSMUST00000029771_RS0793_possible_oligos.fasta
- temp_extracted_probes/LOH20230608_progenitor_nreadout_1_spacer_A_ITGB4_ENSMUST00000106461_RS0584_possible_oligos.fasta
- temp_extracted_probes/LOH20230608_progenitor_nreadout_1_spacer_A_ONECUT2_ENSMUST00000175965_RS0578_possible_oligos.fasta
- temp_extracted_probes/LOH20210524_PTPRC_RS0095_x1_opool.fa
- temp_extracted_probes/LOH20210524_CPA1_RS0332_x1_opool.fa
- temp_extracted_probes/Pancreas20220830_CassandraDirena_revisions_highExpressors_SPP1_RS0247_x2_opool.fa
- temp_extracted_probes/LOH20220302_newMalignancyMarkers_PIEZO2_RS0763_x0_opool.fa
- temp_extracted_probes/LOH20210524_MUC6_RS0247_x1_opool.fa
- temp_extracted_probes/Almu20211213_PanchoIFN_ITGAX_RS0109_x0_opool.fa
- temp_extracted_probes/LOH20210524_CDKN1A_RS0109_x0_opool.fa
- temp_extracted_probes/LOH20220411_CCN2_RS1047_x0_opool.fa
- temp_extracted_probes/Senescence20210901_ACTA2_RS0578_x0_opool.fa
- temp_extracted_probes/LOH20210524_GFP_RS0015_x2_opool.fa
- temp_extracted_probes/LOH20230608_progenitor_nreadout_1_spacer_A_HMGA2_ENSMUST00000159699_RS0406_possible_oligos.fasta
- temp_extracted_probes/LOH20210628_MSN_RS0730_x0_opool.fa
- temp_extracted_probes/LOH20210622_KRT19_RS0255_x1_opool.fa
- temp_extracted_probes/LOH20230507_microenvironment_nreadout_2_spacer_A_PLAUR_ENSMUST00000002284_RS0406_possible_oligos.fasta
- temp_extracted_probes/LOH20211213_OIS_LIF_RS0548_x0_opool.fa
- temp_extracted_probes/LOH20210622_MDM2_RS0584_x1_opool.fa
- temp_extracted_probes/Senescence20210901_ADGRE1_RS0708_x0_opool.fa
- temp_extracted_probes/LOH20210524_RIKALLELE_RS0083_x0_opool.fa
- temp_extracted_probes/LOH20220302_newMalignancyMarkers_RBPJL_RS0307_x0_opool.fa
- temp_extracted_probes/LOH20230507_microenvironment_nreadout_3_spacer_A_LCN2_ENSMUST00000192241_RS0468_possible_oligos.fasta
