# Supplementary material for: Oncogenic and tumor-suppressive forces converge on a progenitor-orchestrated niche to shape early tumorigenesis
Source: bioRxiv. 2025 Jun 12:2025.06.10.656791. Preprint. [Version 1] doi: 10.1101/2025.06.10.656791 (PMC12259082; doi:10.1101/2025.06.10.656791)
Supplement: Supplement 3 — Data S2. Oligonucleotides used for probing select mRNA expression using smFISH. [file media-3.zip › temp_extracted_probes/LOH20210524_VIM_RS0175_x0_opool.fa]

TGAAAGGAATGGGTTGTGGTATCGAGCTCAGCCAGCAGGATTTTGTTCTGC
TGAAAGGAATGGGTTGTGGTACAAGGGCGCTGCTTTTATAACACTGTTAGG
TGAAAGGAATGGGTTGTGGTAAGGCCTTTCAGGGGCTTTCCTGGTGATCAC
TGAAAGGAATGGGTTGTGGTAGGCACTTGAAAGCTGTTTTCCTAAGATACG
TGAAAGGAATGGGTTGTGGTAAAGTCCACCGAGTCTTGAAGCAGCCGCACG
TGAAAGGAATGGGTTGTGGTATTTCTCTCGCAGCCGCATGATGTCCTCGGC
TGAAAGGAATGGGTTGTGGTAGGAAACGTCCACATCGATCTGGACATGCTG
TGAAAGGAATGGGTTGTGGTACTGCAAGGATTCCACTTTCCGTTCAAGGTC
TGAAAGGAATGGGTTGTGGTACTCTTCATCGTGCAGTTTCTTCAAAAAGGC
TGAAAGGAATGGGTTGTGGTAGACTCGTTAGTGCCTTTAAGGGCATCCACT
TGAAAGGAATGGGTTGTGGTACTGTCTGAATGACTGCAGGGTGCTTTCGGC
TGAAAGGAATGGGTTGTGGTATGTGAATCGTAGGAGCGCTGGGGTCTCTGG
TGAAAGGAATGGGTTGTGGTATACTCGTTTGACTCCTGCTTGGCCTGGCGC
TGAAAGGAATGGGTTGTGGTATTCCTGAATCTGGGCCTGCAGCTCCTGGAT
TGAAAGGAATGGGTTGTGGTAAGCACAGTCCTGTTACTAATTGGAAGTGCT
TGAAAGGAATGGGTTGTGGTAGTGGCGATCTCAATGTCCAGGGCCATCTTA
TGAAAGGAATGGGTTGTGGTACCGAACTCTCTACTCACCCTTGGGTGCTGA
TGAAAGGAATGGGTTGTGGTATCTACCTTCTCGTTGGTGCGGGTGTTCTTG
TGAAAGGAATGGGTTGTGGTAGTCTCAACCGTCTTAATCAGGAGTGTTCTT
TGAAAGGAATGGGTTGTGGTAGCACTGTTGCACCAAGTGTGTGCAATTTTT
TGAAAGGAATGGGTTGTGGTATCCAGGTTAGTTTCTCTCAGGTTCAGGGAA
TGAAAGGAATGGGTTGTGGTATTCCTCTCTCTGGAGCATCTCCTCCTGCAA
TGAAAGGAATGGGTTGTGGTAGAAGTCTCATTGATCACCTGTCCATCTCTG
TGAAAGGAATGGGTTGTGGTACTATCTTGCGCTCCTGAAAAACTGCAGTAA
TGAAAGGAATGGGTTGTGGTAGGGAAGGAAGGGGGGCTCTGGAAAGTTGAG
TGAAAGGAATGGGTTGTGGTATTGGCAAAGCGGTCATTCAGCTCCTGCAGT
TGAAAGGAATGGGTTGTGGTAATGGGGACCCGGAAAGAAGTGAGGAAGGGG
TGAAAGGAATGGGTTGTGGTAAAACTGCAACAAGGGAATGAGGGCGCGGTG
TGAAAGGAATGGGTTGTGGTATAAAGCGATCCCTGGCACTGGGCCAAAGGG
TGAAAGGAATGGGTTGTGGTATCTTCCATCTCACGCATCTGGCGCTCCAGG
TGAAAGGAATGGGTTGTGGTAACATTGAGCAGATCTTGGTATTCACGAAGG
TGAAAGGAATGGGTTGTGGTAACGTGGTCACATAGCTCCGGTTGGAGCTGG
TGAAAGGAATGGGTTGTGGTAGTGTCAGTTGTTAAGTGCTGAGCTTCTTTC
TGAAAGGAATGGGTTGTGGTATGAGGAATAGAGGCTGCGGCTAGTGCTGGG
TGAAAGGAATGGGTTGTGGTAGAAAAGGTTGGCAGAGGCAGAGAAATCCTG
TGAAAGGAATGGGTTGTGGTATCACAGGTGAGTGACTGCACCTGTCTCCGG
TGAAAGGAATGGGTTGTGGTATGCTCGAGGAAGCGCACCTTGTCGATGTAG
TGAAAGGAATGGGTTGTGGTAAAAGAGGGTCCCCTCCCACTGCCATCCTAG
TGAAAGGAATGGGTTGTGGTAAAGACGTGCCAGAGAAGCATTGTCAACATC
TGAAAGGAATGGGTTGTGGTACTCTCCTCGCCTTCCAGCAGCTTCCTGTAG
TGAAAGGAATGGGTTGTGGTATAGACATGGCTTCGAAGGTGGGCTGGCTTG
TGAAAGGAATGGGTTGTGGTATGGTAGTTAGCAGCTTCAAGGGCAAAATTC
TGAAAGGAATGGGTTGTGGTAATCCTGCGGTAGGAGGACGAGGACACAGAC
TGAAAGGAATGGGTTGTGGTATGACGAGCCATCTCTTCCTTCATGTTTTGG
TGAAAGGAATGGGTTGTGGTAGAGCAAGAGTGGCAGAGGACTGGACAACGC
TGAAAGGAATGGGTTGTGGTAATCTCATCCTGCAGGCGGCCAATAGTGTCC
TGAAAGGAATGGGTTGTGGTACGAGCCTTCCTCCAGGGCTGTAGGGTATCA
TGAAAGGAATGGGTTGTGGTAAACTCAGTGTTGATGGCGTCGGCCAGCGAG
TGAAAGGAATGGGTTGTGGTATTTCATACTGCTGGCGCACATCACGCAGGG
TGAAAGGAATGGGTTGTGGTAATTCCTCGGCCTCCTGGAGGTTCTTGGCAG
TGAAAGGAATGGGTTGTGGTATTTGAGTGGGTGTCAACCAGAGGAAGTGAC
TGAAAGGAATGGGTTGTGGTATTGTCGTTGGTGAGCTGATCCACCTGCCGG
TGAAAGGAATGGGTTGTGGTACAGAGAGGTCAGCAAACTTGGACTTGTACC
TGAAAGGAATGGGTTGTGGTAGAAAGAAGGGATCGCGGGAAGGATTCATGG
TGAAAGGAATGGGTTGTGGTACTGGCTTGCTGCGGCTGGAAAAACTGCAAC
TGAAAGGAATGGGTTGTGGTATTTTCCTTCTTGCTGGTACTGCACTGTTGC
TGAAAGGAATGGGTTGTGGTACCTTTTCTACGTCTTTTGGGGTGTCAGTTG
TGAAAGGAATGGGTTGTGGTATTGGGTGCTGAGAAAGAAGGGATCGCGGGA
TGAAAGGAATGGGTTGTGGTAAGGATTCATGGGGGAAGGAAGGGGGGCTCT
TGAAAGGAATGGGTTGTGGTAAGGCAGAGAAATCCTGCTCTCCTCGCCTTC
TGAAAGGAATGGGTTGTGGTACAATAGTGTCCTGGTAGTTAGCAGCTTCAA
TGAAAGGAATGGGTTGTGGTAGCAATTTCTTCCTGCAAGGATTCCACTTTC
TGAAAGGAATGGGTTGTGGTATCTCAGGTTCAGGGAAGAAAAGGTTGGCAG
TGAAAGGAATGGGTTGTGGTAAACCAGAGGAAGTGACTCCAGGTTAGTTTC
TGAAAGGAATGGGTTGTGGTAGCAGCAGTGAGGTCAGGCTTGGAAACGTCC
TGAAAGGAATGGGTTGTGGTATTCAGCTCCTGCAGTTCTACCTTCTCGTTG
TGAAAGGAATGGGTTGTGGTACAGGATTTTGTTCTGCTGCTCGAGGAAGCG
TGAAAGGAATGGGTTGTGGTAATAGGCGCCACCGGGGGATGAGGAATAGAG
TGAAAGGAATGGGTTGTGGTAAGGTGCGTGTGGACGTGGTCACATAGCTCC
TGAAAGGAATGGGTTGTGGTAGTTGTTCCGGTTGGCAGCCTCAGAGAGGTC
TGAAAGGAATGGGTTGTGGTACGTTCAAGGTCAAGACGTGCCAGAGAAGCA
TGAAAGGAATGGGTTGTGGTAACCTTGTCGATGTAGTTGGCAAAGCGGTCA
TGAAAGGAATGGGTTGTGGTATTGGAAGTGCTAGGCCTTTCAGGGGCTTTC
TGAAAGGAATGGGTTGTGGTAGGACGAGGACACAGACCTGGTAGACATGGC
TGAAAGGAATGGGTTGTGGTACTGGTGATCACCCGAACTCTCTACTCACCC
TGAAAGGAATGGGTTGTGGTAAATCAGGAGTGTTCTTTTTGAGTGGGTGTC
TGAAAGGAATGGGTTGTGGTAAATGAGGGCGCGGTGGCTGTGAATCGTAGG
TGAAAGGAATGGGTTGTGGTACTTGGCAGCCACGCTTTCATACTGCTGGCG
TGAAAGGAATGGGTTGTGGTAGTAGGGTATCAAGCACAGTCCTGTTACTAA
TGAAAGGAATGGGTTGTGGTAGGGCAAAATTCTCTTCCATCTCACGCATCT
TGAAAGGAATGGGTTGTGGTACAAGGTCATCGTGATGCTGAGAAGTCTCAT
TGAAAGGAATGGGTTGTGGTACCTGGAGGTTCTTGGCAGCCACGCTTTCAT
TGAAAGGAATGGGTTGTGGTAGGTATTCACGAAGGTGACGAGCCATCTCTT
TGAAAGGAATGGGTTGTGGTATCATGTTTTGGATCTCATCCTGCAGGCGGC
TGAAAGGAATGGGTTGTGGTAGTGCGGGTGTTCTTGAACTCAGTGTTGATG
TGAAAGGAATGGGTTGTGGTAAGCTTCCTGTAGGTGGCGATCTCAATGTCC
