# Supplementary material for: Oncogenic and tumor-suppressive forces converge on a progenitor-orchestrated niche to shape early tumorigenesis
Source: bioRxiv. 2025 Jun 12:2025.06.10.656791. Preprint. [Version 1] doi: 10.1101/2025.06.10.656791 (PMC12259082; doi:10.1101/2025.06.10.656791)
Supplement: Supplement 3 — Data S2. Oligonucleotides used for probing select mRNA expression using smFISH. [file media-3.zip › temp_extracted_probes/LOH20210622_CDKN2A_RS0247_x2_opool.fa]

AGGGTGTGTTTGTAAAGGGTAAGGGTGTGTTTGTAAAGGGTATGCTCTTGGGATTGGCCGCGAAGTTCCAGGAAGGGTGTGTTTGTAAAGGGTAAGGGTGTGTTTGTAAAGGGT
AGGGTGTGTTTGTAAAGGGTAAGGGTGTGTTTGTAAAGGGTAAAAAAGGCGGGCTGAGGCCGGATTTAGCTCAAGGGTGTGTTTGTAAAGGGTAAGGGTGTGTTTGTAAAGGGT
AGGGTGTGTTTGTAAAGGGTAAGGGTGTGTTTGTAAAGGGTATTGAGCTGAAGCTATGCCCGTCGGTCTGGGAAGGGTGTGTTTGTAAAGGGTAAGGGTGTGTTTGTAAAGGGT
AGGGTGTGTTTGTAAAGGGTAAGGGTGTGTTTGTAAAGGGTACAAAGACCACCCAGCGGAACACAAAGAGCAAAGGGTGTGTTTGTAAAGGGTAAGGGTGTGTTTGTAAAGGGT
AGGGTGTGTTTGTAAAGGGTAAGGGTGTGTTTGTAAAGGGTACTTCTCAAGATCCTCTCTAGCCTCAACAACAAGGGTGTGTTTGTAAAGGGTAAGGGTGTGTTTGTAAAGGGT
AGGGTGTGTTTGTAAAGGGTAAGGGTGTGTTTGTAAAGGGTAATCATCACCTGGTCCAGGATTCCGGTGCGGAAGGGTGTGTTTGTAAAGGGTAAGGGTGTGTTTGTAAAGGGT
AGGGTGTGTTTGTAAAGGGTAAGGGTGTGTTTGTAAAGGGTACCCAGCGGAACGCAAATATCGCACGATGTCAAGGGTGTGTTTGTAAAGGGTAAGGGTGTGTTTGTAAAGGGT
AGGGTGTGTTTGTAAAGGGTAAGGGTGTGTTTGTAAAGGGTATCCTGGGTCTCCGGGATCGCACGAACTTCAAAGGGTGTGTTTGTAAAGGGTAAGGGTGTGTTTGTAAAGGGT
AGGGTGTGTTTGTAAAGGGTAAGGGTGTGTTTGTAAAGGGTATTGATGTCCCCGCTCTTGGGCCAAGTCGAGAAGGGTGTGTTTGTAAAGGGTAAGGGTGTGTTTGTAAAGGGT
AGGGTGTGTTTGTAAAGGGTAAGGGTGTGTTTGTAAAGGGTATTCGCTTTCCTCGCGGAGATTCAGTGCCCGAAGGGTGTGTTTGTAAAGGGTAAGGGTGTGTTTGTAAAGGGT
AGGGTGTGTTTGTAAAGGGTAAGGGTGTGTTTGTAAAGGGTAAATCGGGGTACGACCGAAAGAGTTCGGGGCAAGGGTGTGTTTGTAAAGGGTAAGGGTGTGTTTGTAAAGGGT
AGGGTGTGTTTGTAAAGGGTAAGGGTGTGTTTGTAAAGGGTAATGTTCACGAAAGCCAGAGCGCAGCTCGCTAAGGGTGTGTTTGTAAAGGGTAAGGGTGTGTTTGTAAAGGGT
AGGGTGTGTTTGTAAAGGGTAAGGGTGTGTTTGTAAAGGGTACTCCCTCCCGTGATTGCAAAAAAAGCATTAAAGGGTGTGTTTGTAAAGGGTAAGGGTGTGTTTGTAAAGGGT
AGGGTGTGTTTGTAAAGGGTAAGGGTGTGTTTGTAAAGGGTAGGAGAAGGTAGTGGGGTCCTCGCAGTTCGAAAGGGTGTGTTTGTAAAGGGTAAGGGTGTGTTTGTAAAGGGT
AGGGTGTGTTTGTAAAGGGTAAGGGTGTGTTTGTAAAGGGTAAAGAAAACCCTCTCTTGGAGTGGGCGGCCCAAGGGTGTGTTTGTAAAGGGTAAGGGTGTGTTTGTAAAGGGT
AGGGTGTGTTTGTAAAGGGTAAGGGTGTGTTTGTAAAGGGTATTCCTTTCCTGTCCAGGTCCCTCCCTCCCTAAGGGTGTGTTTGTAAAGGGTAAGGGTGTGTTTGTAAAGGGT
AGGGTGTGTTTGTAAAGGGTAAGGGTGTGTTTGTAAAGGGTAGCTAGCATCGCTAGAAGTGAAGCTAAGAAGAAGGGTGTGTTTGTAAAGGGTAAGGGTGTGTTTGTAAAGGGT
AGGGTGTGTTTGTAAAGGGTAAGGGTGTGTTTGTAAAGGGTAAGTGACCAAGAACCTGCGACCCATGCTCCCAAGGGTGTGTTTGTAAAGGGTAAGGGTGTGTTTGTAAAGGGT
AGGGTGTGTTTGTAAAGGGTAAGGGTGTGTTTGTAAAGGGTATCCATGCTGCTCCAGATGGCTCTCCTCGAGAAGGGTGTGTTTGTAAAGGGTAAGGGTGTGTTTGTAAAGGGT
AGGGTGTGTTTGTAAAGGGTAAGGGTGTGTTTGTAAAGGGTATCACTGTGACAAGCGAGGTGAGAAGCGCCGAAGGGTGTGTTTGTAAAGGGTAAGGGTGTGTTTGTAAAGGGT
AGGGTGTGTTTGTAAAGGGTAAGGGTGTGTTTGTAAAGGGTAATTATTCCCTTCGCGGCCGCCTTCGCTCAGAAGGGTGTGTTTGTAAAGGGTAAGGGTGTGTTTGTAAAGGGT
AGGGTGTGTTTGTAAAGGGTAAGGGTGTGTTTGTAAAGGGTAATCTGCACCGTAGTTGAGCAGAAGAGCTGCAAGGGTGTGTTTGTAAAGGGTAAGGGTGTGTTTGTAAAGGGT
AGGGTGTGTTTGTAAAGGGTAAGGGTGTGTTTGTAAAGGGTATACGTGAACGTTGCCCATCATCATCACCTGAAGGGTGTGTTTGTAAAGGGTAAGGGTGTGTTTGTAAAGGGT
AGGGTGTGTTTGTAAAGGGTAAGGGTGTGTTTGTAAAGGGTATCTGGGCGACGTTCCCAGCGGTACACAAAGAAGGGTGTGTTTGTAAAGGGTAAGGGTGTGTTTGTAAAGGGT
AGGGTGTGTTTGTAAAGGGTAAGGGTGTGTTTGTAAAGGGTATAAAGCCACATGCTAGACACGCTAGCATCGAAGGGTGTGTTTGTAAAGGGTAAGGGTGTGTTTGTAAAGGGT
AGGGTGTGTTTGTAAAGGGTAAGGGTGTGTTTGTAAAGGGTAGGGATCGCACGAACTTCACCAAGAAAACCCAAGGGTGTGTTTGTAAAGGGTAAGGGTGTGTTTGTAAAGGGT
AGGGTGTGTTTGTAAAGGGTAAGGGTGTGTTTGTAAAGGGTACAGGATTCCGGTGCGGCCCTCTTCTCAAGAAAGGGTGTGTTTGTAAAGGGTAAGGGTGTGTTTGTAAAGGGT
AGGGTGTGTTTGTAAAGGGTAAGGGTGTGTTTGTAAAGGGTAGTTCCCAGCGGTACACAAAGACCACCCAGCAAGGGTGTGTTTGTAAAGGGTAAGGGTGTGTTTGTAAAGGGT
AGGGTGTGTTTGTAAAGGGTAAGGGTGTGTTTGTAAAGGGTATCTGCAGCGGACTCCATGCTGCTCCAGATGAAGGGTGTGTTTGTAAAGGGTAAGGGTGTGTTTGTAAAGGGT
AGGGTGTGTTTGTAAAGGGTAAGGGTGTGTTTGTAAAGGGTATCGCTCAGTTTCTCATGCCATTCCTTTCCTAAGGGTGTGTTTGTAAAGGGTAAGGGTGTGTTTGTAAAGGGT
