# Supplementary material for: Oncogenic and tumor-suppressive forces converge on a progenitor-orchestrated niche to shape early tumorigenesis
Source: bioRxiv. 2025 Jun 12:2025.06.10.656791. Preprint. [Version 1] doi: 10.1101/2025.06.10.656791 (PMC12259082; doi:10.1101/2025.06.10.656791)
Supplement: Supplement 3 — Data S2. Oligonucleotides used for probing select mRNA expression using smFISH. [file media-3.zip › temp_extracted_probes/Kal20221005_TGFB1_RS0639_x2_opool.fa]

AGTGTGGGATTGATGAGATAAACTGCCGTACAACTCCAGTGACGTCAAAAGAAGTGTGGGATTGATGAGATA
AGTGTGGGATTGATGAGATAAAGGGTAAAAATCGAGATGAGCGCTCTCTGAAAGTGTGGGATTGATGAGATA
AGTGTGGGATTGATGAGATAATAGTTGGTATCCAGGGCTCTCCGGTGCCGTAAGTGTGGGATTGATGAGATA
AGTGTGGGATTGATGAGATAAACTAGAAGCCACGGGAGTGGGAGCAGAAGCAAGTGTGGGATTGATGAGATA
AGTGTGGGATTGATGAGATAAAGCTGCACTTGCAGGAGCGCACAATCATGTAAGTGTGGGATTGATGAGATA
AGTGTGGGATTGATGAGATAAAGTCCTCAGGTCCTGCCTCCTTGCGAGACAAAGTGTGGGATTGATGAGATA
AGTGTGGGATTGATGAGATAATGTCGATGGTCTTGCAGGTGGAGAGTCCCGAAGTGTGGGATTGATGAGATA
AGTGTGGGATTGATGAGATAATGGACAACTGCTCCACCTTGGGCTTGCGACAAGTGTGGGATTGATGAGATA
AGTGTGGGATTGATGAGATAACAGCAGTTCTTCTCTGTGGAGCTGAAGCAAAAGTGTGGGATTGATGAGATA
AGTGTGGGATTGATGAGATAATTCATGTCATGGATGGTGCCCAGGTCGCCCAAGTGTGGGATTGATGAGATA
AGTGTGGGATTGATGAGATAACCGTTGATTTCCACGTGGAGTTTGTTATCTAAGTGTGGGATTGATGAGATA
AGTGTGGGATTGATGAGATAATCTCTCAACCAGCTCGTCCCTCCTCCCACTAAGTGTGGGATTGATGAGATA
AGTGTGGGATTGATGAGATAATAGACGATGGGCAGTGGCTCCAAAGCCTGCAAGTGTGGGATTGATGAGATA
AGTGTGGGATTGATGAGATAACTTCGATGCGCTTCCGTTTCACCAGCTCCAAAGTGTGGGATTGATGAGATA
AGTGTGGGATTGATGAGATAATCTGTCACCTTTAATGGGCCCCCCAGGTGGAAGTGTGGGATTGATGAGATA
AGTGTGGGATTGATGAGATAATCTGACACCAAGGTGTCTCAGTATACCACCAAGTGTGGGATTGATGAGATA
AGTGTGGGATTGATGAGATAATGTGTGTCCAGGCTCCAAATATAGGGGCAGAAGTGTGGGATTGATGAGATA
AGTGTGGGATTGATGAGATAAGATCCAAAAGTGGGTGTTCTTAAATAGGGGAAGTGTGGGATTGATGAGATA
AGTGTGGGATTGATGAGATAAGGTCCACCATTAGCACGCGGGTGACCTCTTAAGTGTGGGATTGATGAGATA
AGTGTGGGATTGATGAGATAATGGTTGTAGAGGGCAAGGACCTTGCTGTACAAGTGTGGGATTGATGAGATA
AGTGTGGGATTGATGAGATAATAGCGATCGAGTGTCCACGACGGTGAGCAGAAGTGTGGGATTGATGAGATA
AGTGTGGGATTGATGAGATAAAGCTACTGCCAGCAGGTCCGAGGGAGATCTAAGTGTGGGATTGATGAGATA
AGTGTGGGATTGATGAGATAATTGGGCTCGTGGATCCACTTCCAACCCAGGAAGTGTGGGATTGATGAGATA
AGTGTGGGATTGATGAGATAAAGGTGTCCTTAAATACAGCCCCGGGCGCTGAAGTGTGGGATTGATGAGATA
AGTGTGGGATTGATGAGATAATAGCATAGTAGTCCGCTTCGGGCTCCGGCTAAGTGTGGGATTGATGAGATA
AGTGTGGGATTGATGAGATAAAGTGCCAAGAAGTCCCCACGTCTCTGACTTAAGTGTGGGATTGATGAGATA
AGTGTGGGATTGATGAGATAATTGAGGGAGAAAGCAGCAGGAGTCGCGGTGAAGTGTGGGATTGATGAGATA
AGTGTGGGATTGATGAGATAACCCAAGGAAAGGTAGGTGATAGTCCTGAATAAGTGTGGGATTGATGAGATA
AGTGTGGGATTGATGAGATAATTCCTAAAGTCAATGTACAGCTGCCGCACAAAGTGTGGGATTGATGAGATA
AGTGTGGGATTGATGAGATAATGTCACAAGAGCAGTGAGCGCTGAATCGAAAAGTGTGGGATTGATGAGATA
AGTGTGGGATTGATGAGATAAAGAGGGTCCTGGGATGCGAGGGACTCAAGAAAGTGTGGGATTGATGAGATA
AGTGTGGGATTGATGAGATAAGTGCTGTTGTACAAAGCGAGCACCGCCTCGAAGTGTGGGATTGATGAGATA
AGTGTGGGATTGATGAGATAACTTCCCGAATGTCTGACGTATTGAAGAACAAAGTGTGGGATTGATGAGATA
AGTGTGGGATTGATGAGATAAAGCCCTGTATTCCGTCTCCTTGGTTCAGCCAAGTGTGGGATTGATGAGATA
AGTGTGGGATTGATGAGATAAGGTCCCAGACAGAAGTTGGCATGGTAGCCCAAGTGTGGGATTGATGAGATA
AGTGTGGGATTGATGAGATAACTTTGGTTTTCTCATAGATGGCGTTGTTGCAAGTGTGGGATTGATGAGATA
AGTGTGGGATTGATGAGATAAGAGTTCCACATGTTGCTCCACACTTGATTTAAGTGTGGGATTGATGAGATA
AGTGTGGGATTGATGAGATAAGCAGTAGCAGCGGAAAAGTCTCAAAACTTTAAGTGTGGGATTGATGAGATA
AGTGTGGGATTGATGAGATAACCAAGGTAACGCCAGGAATTGTTGCTATATAAGTGTGGGATTGATGAGATA
AGTGTGGGATTGATGAGATAAACAGCCACTCAGGCGTATCAGTGGGGGTCAAAGTGTGGGATTGATGAGATA
AGTGTGGGATTGATGAGATAATAATCTCTGCAAGCGCAGCTCTGCACGGGAAAGTGTGGGATTGATGAGATA
AGTGTGGGATTGATGAGATAATGGGCTTGCGACCCACGTAGTAGACGATGGAAGTGTGGGATTGATGAGATA
AGTGTGGGATTGATGAGATAATCCACTTCCAACCCAGGTCCTTCCTAAAGTAAGTGTGGGATTGATGAGATA
AGTGTGGGATTGATGAGATAATGGCTTGGGGGACTGGCGAGCCTTAGTTTGAAGTGTGGGATTGATGAGATA
AGTGTGGGATTGATGAGATAATCTGAGGAACGCCGGGTAGCGATCGAGTGTAAGTGTGGGATTGATGAGATA
AGTGTGGGATTGATGAGATAAATGGCGTTGTTGCGGTCCACCATTAGCACGAAGTGTGGGATTGATGAGATA
AGTGTGGGATTGATGAGATAAGTGGGGGTCAGCAGCCGGTTACCAAGGTAAAAGTGTGGGATTGATGAGATA
AGTGTGGGATTGATGAGATAAACTGGCGAGCCTTAGTTTGGACAGGATCTGAAGTGTGGGATTGATGAGATA
AGTGTGGGATTGATGAGATAAGCAGCCGGTTACCAAGGTAACGCCAGGAATAAGTGTGGGATTGATGAGATA
AGTGTGGGATTGATGAGATAACAATGGGGGTTCGGGCACTGCTTCCCGAATAAGTGTGGGATTGATGAGATA
AGTGTGGGATTGATGAGATAACCGAAGCGCCCGGGTTGTGTTGGTTGTAGAAAGTGTGGGATTGATGAGATA
AGTGTGGGATTGATGAGATAATGAGGAGCAGGAAGGGCCGGTTCATGTCATAAGTGTGGGATTGATGAGATA
AGTGTGGGATTGATGAGATAACCCGACGTTTGGGGCTGATCCCGTTGATTTAAGTGTGGGATTGATGAGATA
AGTGTGGGATTGATGAGATAATTGCGAGACAGCGCAGTGCCAAGAAGTCCCAAGTGTGGGATTGATGAGATA
AGTGTGGGATTGATGAGATAACTCAGTATACCACCAGGGTAAAAATCGAGAAAGTGTGGGATTGATGAGATA
AGTGTGGGATTGATGAGATAACGTGGAGTTTGTTATCTTTGCTGTCACAAGAAGTGTGGGATTGATGAGATA
