# Supplementary material for: Oncogenic and tumor-suppressive forces converge on a progenitor-orchestrated niche to shape early tumorigenesis
Source: bioRxiv. 2025 Jun 12:2025.06.10.656791. Preprint. [Version 1] doi: 10.1101/2025.06.10.656791 (PMC12259082; doi:10.1101/2025.06.10.656791)
Supplement: Supplement 3 — Data S2. Oligonucleotides used for probing select mRNA expression using smFISH. [file media-3.zip › temp_extracted_probes/LOH20210524_ANXA10_RS0237_x1_opool.fa]

GGGTTGATTAGTGGTAGAAAAGGTCACACACAGAGGGTGATCAGGCACTAAAGGGTTGATTAGTGGTAGAAA
GGGTTGATTAGTGGTAGAAAAGCATTTGGGCATCCATCATGGGATTGAAATAGGGTTGATTAGTGGTAGAAA
GGGTTGATTAGTGGTAGAAAAACCATTGCATCCTGAGCAGCCATTGCAGGAAGGGTTGATTAGTGGTAGAAA
GGGTTGATTAGTGGTAGAAAAGCTCCTGGAAATAACCATCGTAACAGTCATAGGGTTGATTAGTGGTAGAAA
GGGTTGATTAGTGGTAGAAAAGCACTGAGAGTTATTACACACTGAGGGTGAAGGGTTGATTAGTGGTAGAAA
GGGTTGATTAGTGGTAGAAAACCACCAGGTCTTGGCCAGAAATATTTTGAAAGGGTTGATTAGTGGTAGAAA
GGGTTGATTAGTGGTAGAAAAAGAGTTGTTCCCTATGAGGCCAGAATGGCTAGGGTTGATTAGTGGTAGAAA
GGGTTGATTAGTGGTAGAAAATCACCAGGATTTCAGTAAAGGTCCTGCTTCAGGGTTGATTAGTGGTAGAAA
GGGTTGATTAGTGGTAGAAAAGGAAGCCAAAATCATGGATTGCCCTGTATAAGGGTTGATTAGTGGTAGAAA
GGGTTGATTAGTGGTAGAAAAGTTGCACAGGATCATCTGCATCATGGTTTTAGGGTTGATTAGTGGTAGAAA
GGGTTGATTAGTGGTAGAAAAGTCACACAGACAGTGGTCAATTTTCCACATAGGGTTGATTAGTGGTAGAAA
GGGTTGATTAGTGGTAGAAAAGAAAACCAGCCAAAGTTGTGGGTAGCTCTTAGGGTTGATTAGTGGTAGAAA
GGGTTGATTAGTGGTAGAAAAGCATCATAAGATGGTGGAGGATACATCAGGAGGGTTGATTAGTGGTAGAAA
GGGTTGATTAGTGGTAGAAAACCCTTGCTTCAGCTTTGTTTTGTTTGTCCAAGGGTTGATTAGTGGTAGAAA
GGGTTGATTAGTGGTAGAAAACACCTTCAAACTCTCCCTCTTTTCAGTAGTAGGGTTGATTAGTGGTAGAAA
GGGTTGATTAGTGGTAGAAAACGTTGTGTTAGGATGTCAATCAGCATGTCTAGGGTTGATTAGTGGTAGAAA
GGGTTGATTAGTGGTAGAAAACTTCCACATCACCAGCACAGATGGCAAGTAAGGGTTGATTAGTGGTAGAAA
GGGTTGATTAGTGGTAGAAAAGAGCTGGGAAGATGGTTCCTTGGACATATTAGGGTTGATTAGTGGTAGAAA
GGGTTGATTAGTGGTAGAAAAGTGCTTTCTCATAGTGCCCTGAAGCAAAATAGGGTTGATTAGTGGTAGAAA
GGGTTGATTAGTGGTAGAAAAAGGTCCCGGCCATACATGCTCTGATAGGTCAGGGTTGATTAGTGGTAGAAA
GGGTTGATTAGTGGTAGAAAATGGTGACCATAACATGGATGGTGGTCACATAGGGTTGATTAGTGGTAGAAA
GGGTTGATTAGTGGTAGAAAACAGTGTGAATACAGCACGCGTTCAGCAGTCAGGGTTGATTAGTGGTAGAAA
GGGTTGATTAGTGGTAGAAAATGACAGTGGTCACACACAGAGGGTGATCAGAGGGTTGATTAGTGGTAGAAA
GGGTTGATTAGTGGTAGAAAATATGTCGGGTGCCTATAAAGAAGATCGCATAGGGTTGATTAGTGGTAGAAA
GGGTTGATTAGTGGTAGAAAACCAGCTATCATCTGCCGCTGTGCATTGCTGAGGGTTGATTAGTGGTAGAAA
GGGTTGATTAGTGGTAGAAAATCAGAGTATCCTTCCTCCCTGTTTGCCTGGAGGGTTGATTAGTGGTAGAAA
GGGTTGATTAGTGGTAGAAAATGCAGTCAAATCCTTGGAGTGCTCCGCCTAAGGGTTGATTAGTGGTAGAAA
GGGTTGATTAGTGGTAGAAAAGCACTAATGGTGACCATAATATGGATGGTGAGGGTTGATTAGTGGTAGAAA
GGGTTGATTAGTGGTAGAAAACCTGAGGTTTCTGAGTAAATGTCCTCTTGAAGGGTTGATTAGTGGTAGAAA
GGGTTGATTAGTGGTAGAAAACCCACCATCACTTCTTTGAAGTGAGATGAAAGGGTTGATTAGTGGTAGAAA
GGGTTGATTAGTGGTAGAAAAACACATATGGACGGTGGTCACACTGACAGTAGGGTTGATTAGTGGTAGAAA
GGGTTGATTAGTGGTAGAAAAGCTGTACTGTAAACAGTAGGCTTCTCGCATAGGGTTGATTAGTGGTAGAAA
GGGTTGATTAGTGGTAGAAAAAGTCCAGGCAATTTCTTTGAGGGTGATCATAGGGTTGATTAGTGGTAGAAA
GGGTTGATTAGTGGTAGAAAAGGTCCCTTCATGGCATGCCAGAGCTCATGAAGGGTTGATTAGTGGTAGAAA
GGGTTGATTAGTGGTAGAAAACCCCGCAAAACATTTTCAAGAGAGGAAGTAAGGGTTGATTAGTGGTAGAAA
GGGTTGATTAGTGGTAGAAAATGTTCCCCAGTCTTCTGCTGGCAGGCTTCCAGGGTTGATTAGTGGTAGAAA
GGGTTGATTAGTGGTAGAAAACTGGAAAATCTCCCCATTTGTTCTTGAAGCAGGGTTGATTAGTGGTAGAAA
GGGTTGATTAGTGGTAGAAAAACCAAGTTCATGAGAGTATCCCTGAAGTGTAGGGTTGATTAGTGGTAGAAA
GGGTTGATTAGTGGTAGAAAACCTGGATACAACGAACAATAGCAACCAGCAAGGGTTGATTAGTGGTAGAAA
GGGTTGATTAGTGGTAGAAAAGGCGATGAGAATCCTGATGACAGTTTTGTTAGGGTTGATTAGTGGTAGAAA
GGGTTGATTAGTGGTAGAAAATTCTGCTGGCAGGCTTCCCACAGCACCATTAGGGTTGATTAGTGGTAGAAA
GGGTTGATTAGTGGTAGAAAAGAGGAAGTAACCAGGGTAGATCACCAGGATAGGGTTGATTAGTGGTAGAAA
GGGTTGATTAGTGGTAGAAAAGTAACAGTCATTGATGGCATCCACCAGGTCAGGGTTGATTAGTGGTAGAAA
GGGTTGATTAGTGGTAGAAAATTTCTTTGAGGGTGATCATGCACTGAGAGTAGGGTTGATTAGTGGTAGAAA
GGGTTGATTAGTGGTAGAAAAGTCATTAGGTCTATTTCACTTCTGGCGATGAGGGTTGATTAGTGGTAGAAA
GGGTTGATTAGTGGTAGAAAACATTACAAGGCTATTCTAGGCCCTTGCTTCAGGGTTGATTAGTGGTAGAAA
GGGTTGATTAGTGGTAGAAAATCATCTGCATCATGGTTTTATGTTCCCCAGAGGGTTGATTAGTGGTAGAAA
GGGTTGATTAGTGGTAGAAAACGTTCAGCAGTCTATGTCGGGTGCCTATAAAGGGTTGATTAGTGGTAGAAA
GGGTTGATTAGTGGTAGAAAACCTTGGACATATTCCCCGCAAAACATTTTCAGGGTTGATTAGTGGTAGAAA
GGGTTGATTAGTGGTAGAAAAGGATTGAAATTTGGAGCTGGGAAGATGGTTAGGGTTGATTAGTGGTAGAAA
GGGTTGATTAGTGGTAGAAAACATGTCTTTGTTGCAGTCAAATCCTTGGAGAGGGTTGATTAGTGGTAGAAA
GGGTTGATTAGTGGTAGAAAAGGCAATTCTCATCAGTTCCTGGTCCCTTCAAGGGTTGATTAGTGGTAGAAA
GGGTTGATTAGTGGTAGAAAAGCTTGGTTTGTCCTGGATACAACGAACAATAGGGTTGATTAGTGGTAGAAA
GGGTTGATTAGTGGTAGAAAACTTTGTTTTGTTTGTCCAAGAGTCCAGGCAAGGGTTGATTAGTGGTAGAAA
GGGTTGATTAGTGGTAGAAAAGATGTCAATCAGCATGTCTTTGTTGCAGTCAGGGTTGATTAGTGGTAGAAA
GGGTTGATTAGTGGTAGAAAAGTTCCTTCAGAACTGAAATCAGGTCCCGGCAGGGTTGATTAGTGGTAGAAA
