# Supplementary material for: Oncogenic and tumor-suppressive forces converge on a progenitor-orchestrated niche to shape early tumorigenesis
Source: bioRxiv. 2025 Jun 12:2025.06.10.656791. Preprint. [Version 1] doi: 10.1101/2025.06.10.656791 (PMC12259082; doi:10.1101/2025.06.10.656791)
Supplement: Supplement 3 — Data S2. Oligonucleotides used for probing select mRNA expression using smFISH. [file media-3.zip › temp_extracted_probes/LOH20210622_BAX_RS0639_x2_opool.fa]

AGTGTGGGATTGATGAGATAAAGTGTGGGATTGATGAGATAAAGGCTCATAACCCTGAGGGGAGACAGAGCTAAGTGTGGGATTGATGAGATAAAGTGTGGGATTGATGAGATA
AGTGTGGGATTGATGAGATAAAGTGTGGGATTGATGAGATAAAAACCCTGTAGCAAAAAGGCCCCTGTCTTCAAGTGTGGGATTGATGAGATAAAGTGTGGGATTGATGAGATA
AGTGTGGGATTGATGAGATAAAGTGTGGGATTGATGAGATAATCCAGTTCATCTCCAATTCGCCGGAGACACAAGTGTGGGATTGATGAGATAAAGTGTGGGATTGATGAGATA
AGTGTGGGATTGATGAGATAAAGTGTGGGATTGATGAGATAAGGGGACCCTAGTAGTGACAAGTAGCATGGAAAGTGTGGGATTGATGAGATAAAGTGTGGGATTGATGAGATA
AGTGTGGGATTGATGAGATAAAGTGTGGGATTGATGAGATAAATCCAGACAAGCAGCCGCTCACGGAGGAAGAAGTGTGGGATTGATGAGATAAAGTGTGGGATTGATGAGATA
AGTGTGGGATTGATGAGATAAAGTGTGGGATTGATGAGATAAGCAATCATCCTCTGCAGCTCCATATTGCTGAAGTGTGGGATTGATGAGATAAAGTGTGGGATTGATGAGATA
AGTGTGGGATTGATGAGATAAAGTGTGGGATTGATGAGATAATGCTAGCAAAGTAGAAGAGGGCAACCACGCAAGTGTGGGATTGATGAGATAAAGTGTGGGATTGATGAGATA
AGTGTGGGATTGATGAGATAAAGTGTGGGATTGATGAGATAACTTTAGTGCACAGGGCCTTGAGCACCAGTTAAGTGTGGGATTGATGAGATAAAGTGTGGGATTGATGAGATA
AGTGTGGGATTGATGAGATAAAGTGTGGGATTGATGAGATAAATGATCTGTTCAGAGCTGGTGGGCCCTGGGAAGTGTGGGATTGATGAGATAAAGTGTGGGATTGATGAGATA
AGTGTGGGATTGATGAGATAAAGTGTGGGATTGATGAGATAATCCTAGGGTTCTTGGACCGGGCCTAGTCCTAAGTGTGGGATTGATGAGATAAAGTGTGGGATTGATGAGATA
AGTGTGGGATTGATGAGATAAAGTGTGGGATTGATGAGATAAAAGGTCAGCTCAGGTGTCTCCCCAGCCATCAAGTGTGGGATTGATGAGATAAAGTGTGGGATTGATGAGATA
AGTGTGGGATTGATGAGATAAAGTGTGGGATTGATGAGATAATGTCAGCTGCCACCCGGAAGAAGACCTCTCAAGTGTGGGATTGATGAGATAAAGTGTGGGATTGATGAGATA
AGTGTGGGATTGATGAGATAAAGTGTGGGATTGATGAGATAATCGCTCAGCTTCTTGGTGGACGCATCCTGGAAGTGTGGGATTGATGAGATAAAGTGTGGGATTGATGAGATA
AGTGTGGGATTGATGAGATAAAGTGTGGGATTGATGAGATAAGGCCCCAGTTGAAGTTGCCATCAGCAAACAAAGTGTGGGATTGATGAGATAAAGTGTGGGATTGATGAGATA
AGTGTGGGATTGATGAGATAAAGTGTGGGATTGATGAGATAAAGCCCATGATGGTTCTGATCAGCTCGGGCAAAGTGTGGGATTGATGAGATAAAGTGTGGGATTGATGAGATA
AGTGTGGGATTGATGAGATAAAGTGTGGGATTGATGAGATAATGAGGACTCCAGCCACAAAGATGGTCACTGAAGTGTGGGATTGATGAGATAAAGTGTGGGATTGATGAGATA
AGTGTGGGATTGATGAGATAAAGTGTGGGATTGATGAGATAATCCCAGGGAGAGTCAGGGGGATGGATAGGTAAGTGTGGGATTGATGAGATAAAGTGTGGGATTGATGAGATA
AGTGTGGGATTGATGAGATAAAGTGTGGGATTGATGAGATAACAAAAGCAAACAGACCCCCAGCTGGGGGTGAAGTGTGGGATTGATGAGATAAAGTGTGGGATTGATGAGATA
AGTGTGGGATTGATGAGATAAAGTGTGGGATTGATGAGATAATCTGCCATGTGGGGGTCCCGAAGTAGGAGAAAGTGTGGGATTGATGAGATAAAGTGTGGGATTGATGAGATA
AGTGTGGGATTGATGAGATAAAGTGTGGGATTGATGAGATAAAGAGAGGAGGAAAGGGGTGCCTGGACTCCTAAGTGTGGGATTGATGAGATAAAGTGTGGGATTGATGAGATA
AGTGTGGGATTGATGAGATAAAGTGTGGGATTGATGAGATAAGCTCCACAGCAAACCCAGAGAGCAGAATGCAAGTGTGGGATTGATGAGATAAAGTGTGGGATTGATGAGATA
AGTGTGGGATTGATGAGATAAAGTGTGGGATTGATGAGATAAAGGCCTGGCTACTGCTTCTGATGGACAGGGAAGTGTGGGATTGATGAGATAAAGTGTGGGATTGATGAGATA
AGTGTGGGATTGATGAGATAAAGTGTGGGATTGATGAGATAACCATCTTCTTCCAGATGGTGAGCGAGGCGGAAGTGTGGGATTGATGAGATAAAGTGTGGGATTGATGAGATA
AGTGTGGGATTGATGAGATAAAGTGTGGGATTGATGAGATAATCCCTGCTCGATCCTGGATGAAACCCTGTAAAGTGTGGGATTGATGAGATAAAGTGTGGGATTGATGAGATA
AGTGTGGGATTGATGAGATAAAGTGTGGGATTGATGAGATAAGGGAGTCCGTGTCCACGTCAGCAATCATCCAAGTGTGGGATTGATGAGATAAAGTGTGGGATTGATGAGATA
AGTGTGGGATTGATGAGATAAAGTGTGGGATTGATGAGATAACTGATCAGCTCGGGCACTTTAGTGCACAGGAAGTGTGGGATTGATGAGATAAAGTGTGGGATTGATGAGATA
AGTGTGGGATTGATGAGATAAAGTGTGGGATTGATGAGATAACCCAGCCACCCTGGTCTTGGATCCAGACAAAAGTGTGGGATTGATGAGATAAAGTGTGGGATTGATGAGATA
AGTGTGGGATTGATGAGATAAAGTGTGGGATTGATGAGATAAAGATGGTCACTGTCTGCCATGTGGGGGTCCAAGTGTGGGATTGATGAGATAAAGTGTGGGATTGATGAGATA
AGTGTGGGATTGATGAGATAAAGTGTGGGATTGATGAGATAAGGGGATGGATAGGTAGGCTCATAACCCTGAAAGTGTGGGATTGATGAGATAAAGTGTGGGATTGATGAGATA
AGTGTGGGATTGATGAGATAAAGTGTGGGATTGATGAGATAAAAAGCCGGAGGGGTCCTAGGGTTCTTGGACAAGTGTGGGATTGATGAGATAAAGTGTGGGATTGATGAGATA
AGTGTGGGATTGATGAGATAAAGTGTGGGATTGATGAGATAAGCCTTGAGCACCAGTTTGCTAGCAAAGTAGAAGTGTGGGATTGATGAGATAAAGTGTGGGATTGATGAGATA
AGTGTGGGATTGATGAGATAAAGTGTGGGATTGATGAGATAAAGGAAGTCCAGTGTCCAGCCCATGATGGTTAAGTGTGGGATTGATGAGATAAAGTGTGGGATTGATGAGATA
