# Supplementary material for: Oncogenic and tumor-suppressive forces converge on a progenitor-orchestrated niche to shape early tumorigenesis
Source: bioRxiv. 2025 Jun 12:2025.06.10.656791. Preprint. [Version 1] doi: 10.1101/2025.06.10.656791 (PMC12259082; doi:10.1101/2025.06.10.656791)
Supplement: Supplement 3 — Data S2. Oligonucleotides used for probing select mRNA expression using smFISH. [file media-3.zip › temp_extracted_probes/Pancreas20220830_CassandraDirena_revisions_highExpressors_FN1_RS0468_x1_opool.fa]

AAACACTTCTCAGCTATAGGTTTGCAGGTCAAGGAGGAGGGTAATGATAGA
AGGAGGAGGGTAATGATAGAATTGAAGCCAATCCTTGGAGCGGGGGTCCAG
AGGAGGAGGGTAATGATAGAAGGCATGAAATGATGTACTCAGAACTCTCCT
TCTGTAGCGTCCGTCACACGGGCCCTTCTTAAGGAGGAGGGTAATGATAGA
AGGAGGAGGGTAATGATAGAAGCTACTGCCTTCTACTGAAGGTGAATAGAC
AGGAGGAGGGTAATGATAGAAGTAGATGGTGTACTCGGTTCCTGGCTCCAG
GTGTGGAAGGGTAACCAGTTGGGGAAGCTCAAGGAGGAGGGTAATGATAGA
AGCAAGTCTCTTCAGGCTCAGGCTTGCTCTAAGGAGGAGGGTAATGATAGA
AGCTCTGTTTTCCCTCCTCAGATATCTGATAAGGAGGAGGGTAATGATAGA
AGGAGGAGGGTAATGATAGAATTGAACCAGGGGCTGGCTTTCTCCGTTCCG
CTCTCCTCTCTGCCATTAACAGCAATGATGAAGGAGGAGGGTAATGATAGA
AGGAGGAGGGTAATGATAGAAAATTGTTGGGACAAAGTGAGTCCTGTGGGA
AGGAGGAGGGTAATGATAGAATATGGTCTTGGCCTAAGCCTGACGGGGGTG
AGGAGGAGGGTAATGATAGAAGAGAAGCTGTAAATTGTGCTGAAGCTGAGA
ATGGAAGGAGAGGACCAGAAGTTGTCCGGCAAGGAGGAGGGTAATGATAGA
AGGAGGAGGGTAATGATAGAATCGATGGCGGTGGAGGCATCGATGATCACG
AGGAGGAGGGTAATGATAGAAGGGAGTGGTGGTCACTCTGTAGCCTGTCAC
AGGAGGAGGGTAATGATAGAAAAGTCACTTCTCGGGGTGCCTCACCTCCCT
TCACACCCTGGGCTCCTTTTCTCCCCCTGTAAGGAGGAGGGTAATGATAGA
AGGAGGAGGGTAATGATAGAACCTTGAGAGCATAGACACTGACTTCGTATT
AAATGGCTCCGAGATATTCTTTCTGCCACTAAGGAGGAGGGTAATGATAGA
AGGAGGAGGGTAATGATAGAAGCTTCCCATTGTCAAAACAGCCAGGCTTGC
TTGGAAGTTGTGCTACACCACAGATGTCCGAAGGAGGAGGGTAATGATAGA
AGGAGCCACCCAGTGGACAGTGAATGAGTTAAGGAGGAGGGTAATGATAGA
AGGAGGAGGGTAATGATAGAATGTTGACAGGCAGCCTCTGCCCATGTTCCC
ATAGTCAATGCCAGGCTCCAGCCCTGTAACAAGGAGGAGGGTAATGATAGA
AGGAGGAGGGTAATGATAGAAGGCTGGCTGGGGGTCTCCGTGATAATTACT
CCTGCCATGACACCAGCAAGGAGTTGGGTGAAGGAGGAGGGTAATGATAGA
AGAGACGGCAGGGGGTTCCCAACTGATGAGAAGGAGGAGGGTAATGATAGA
CCCAATGCGATACATGACCCCTTCATTGGTAAGGAGGAGGGTAATGATAGA
ACTGAAGCAGGTTTCCTCGGTTGTCCTTCTAAGGAGGAGGGTAATGATAGA
AGGAGGAGGGTAATGATAGAATCTGCAGTGCCTCCACTATGATGTTGTAGG
AGGAGGAGGGTAATGATAGAACCACCTCAGGCCGATGCTTGAATCAGTTAT
AGGAGGAGGGTAATGATAGAAGAAAGGACCACTCAAAGATGGAGGGTCTGC
AGGAGGAGGGTAATGATAGAATCGAGTCTGAACCAAAACCGCATGGTCTGT
AGGAGGAGGGTAATGATAGAAGCAGAATCCAAACTTCTGATCGGCATCGTA
GCCGATCCCACTTCTCTCCGATCTTGTAGTAAGGAGGAGGGTAATGATAGA
AGGAGGAGGGTAATGATAGAAAAAGATCATTTGTTGCCCAACACTGGGTTG
AGGAGGAGGGTAATGATAGAAGGCTGTGGACTGGATTCCAATCAGGGGCTG
TCCGGGTGTCCTGATCGTTGCATCTGTTTCAAGGAGGAGGGTAATGATAGA
AGCCTTGGTAGGGCTTTTCCCAGGTCTCCCAAGGAGGAGGGTAATGATAGA
AGGAGGAGGGTAATGATAGAAGGGTTGCAAACCTTCAATGGTCATTTCTGT
AGGAGGAGGGTAATGATAGAAGATTGCTTTCCCTGCCCTGGTGCACAGCAA
GCTCTCCATATCATCGTGCAAGGCAACCACAAGGAGGAGGGTAATGATAGA
AGGAGGAGGGTAATGATAGAATGGACAGGTCCAGTTGTGCCTGGGTAGGTC
CGTCAGACAACCGCTCCCACTCCTCTCCAAAAGGAGGAGGGTAATGATAGA
GTCCTGACAGTGCTGCAGGTCAGATGGCAAAAGGAGGAGGGTAATGATAGA
AGGAGGAGGGTAATGATAGAAGGGGTGTTTGAACACACAGCCACAGGCCAT
AGGAGGAGGGTAATGATAGAATTCAGCCACTGCATTCCCACAGAGTAGACC
CTTGTGGAACGTGTCGTTCACATTGTAAGTAAGGAGGAGGGTAATGATAGA
CGACCCGTAGAGGTTTTAGGTCTCCATCTGAAGGAGGAGGGTAATGATAGA
AGGAGGAGGGTAATGATAGAAGGCCTCCTCCACTTGTCGCCAATCTTGTAG
TTCCACAAACTGTAGGTCCGTCGGAGGGGGAAGGAGGAGGGTAATGATAGA
CACAATTGTGGTCTCTGTCACCTCGGTGTTAAGGAGGAGGGTAATGATAGA
AGGAGGAGGGTAATGATAGAAGCCACCATGAGTCCTGACACAATCACCGAT
CTTCTCTTTCGGGTTCACCCGCACCCGGTAAAGGAGGAGGGTAATGATAGA
CTGATGAGCTGTCCCTCATAGATCACACCTAAGGAGGAGGGTAATGATAGA
TCCTGCCTGGGTCTTCCGACAGAATGCTCGAAGGAGGAGGGTAATGATAGA
AGGAGGAGGGTAATGATAGAAGAGTCTGCGGTTGGTAAATAGCTGTTCGGA
TTGAGGCCCGGAACATGAGGATAGAGGTGGAAGGAGGAGGGTAATGATAGA
ACTGTCCCCACGGCCAGTGACAGCATACAGAAGGAGGAGGGTAATGATAGA
AGGAGGAGGGTAATGATAGAATCGAGACCTGTTTTCTGCCTTCCCCGGAGA
AGGAGGAGGGTAATGATAGAATTCAGCAGCCCCAGGTCTACGGCAGTTGTC
TCAACCTGGTCCACGGTAGGGTCTGGAGGAAAGGAGGAGGGTAATGATAGA
AGGAGGAGGGTAATGATAGAATTGCACATCTAGCGGCATGAAGCACTCAAT
ATACTGGTTGTAGGTGTGGCCGGTGGTGCCAAGGAGGAGGGTAATGATAGA
AGGAGGAGGGTAATGATAGAAGTGCTGTAGTCTGTGAGGTAGACAGGATCA
AGGAGGAGGGTAATGATAGAAGGTAGTAAAGACTCCGGTGGCTTTGGGACT
AGGAGGAGGGTAATGATAGAAAGCCAGACACAACAATGCTCCCAGAGTCTG
AGGAGGAGGGTAATGATAGAATCTCTCCGGTCACCGTGTTGCTGGTCACAG
ACATGGCTCCAGAGCAAAAGGCTTAAGGGTAAGGAGGAGGGTAATGATAGA
AGGAGGAGGGTAATGATAGAAGAGCAGTACTGAAACCCTGAAGCAGAACAG
TTTGCTGAGCCTGCCTCTTGCTCTTCCCGGAAGGAGGAGGGTAATGATAGA
AGGAGGAGGGTAATGATAGAAAAGGTCCTACCGTTGTAGGTGAACGGGAGG
TATCTGGGGTAGTGCTCCTCTCCCAGGAGAAAGGAGGAGGGTAATGATAGA
AGGAGGAGGGTAATGATAGAACTGTGTCAGTGTAGTAGGGGCACTCTCTCC
TCCGTTCCCACTGCTGATTTATCTGATAGTAAGGAGGAGGGTAATGATAGA
AGGAGGAGGGTAATGATAGAAACATTTCCTCCTAGTTGGCTACCTGTGTTT
GTGCACAGCATTTGCTTGTTTCCTTGCGACAAGGAGGAGGGTAATGATAGA
AGGAGGAGGGTAATGATAGAAAGCATAAACACTAACCACGTACTCCACAGT
AGGAGGAGGGTAATGATAGAATAGAGAGACACTTGTAGGGTGGGGCTGGAA
AGGAGGAGGGTAATGATAGAAGGGATGCTCTCATGTTGTTCGTAGACACTG
AGGAGGAGGGTAATGATAGAACTCTCCGTAGGTGATTCTGTAATAGCGCAC
AGGAGGAGGGTAATGATAGAACTGGGCAGTAAAGCTGGTGGGTGTCACCTG
GCCATTAATGAGAGTGATAACGCTGATGTCAAGGAGGAGGGTAATGATAGA
AGGAGGAGGGTAATGATAGAATTGGTGAGGGTGATGGAATTCCGCGAGGGC
AGAGCTTCCTGTCCTGTAGAGGCATTTGGAAAGGAGGAGGGTAATGATAGA
AGGAGGAGGGTAATGATAGAACCCGATAATGGTGGAAGAGTTTAGCGGGGT
AGGAGGAGGGTAATGATAGAAGAAGGGGGTCTTTTGAACTGTGGAGGGAAC
GTTCCCCACACACGTGCACCTCATCATGTGAAGGAGGAGGGTAATGATAGA
AGGAGGAGGGTAATGATAGAAACGTTATCAGATCTTGGGGTGCCAGTGGTC
AGGAGGAGGGTAATGATAGAAGATGGTGTAGTCTGCTCCTGGTTTAATGTT
