# Supplementary material for: Oncogenic and tumor-suppressive forces converge on a progenitor-orchestrated niche to shape early tumorigenesis
Source: bioRxiv. 2025 Jun 12:2025.06.10.656791. Preprint. [Version 1] doi: 10.1101/2025.06.10.656791 (PMC12259082; doi:10.1101/2025.06.10.656791)
Supplement: Supplement 3 — Data S2. Oligonucleotides used for probing select mRNA expression using smFISH. [file media-3.zip › temp_extracted_probes/LOH20230515_microenvironment_nreadout_1_spacer_A_TNC_ENSMUST00000107372_RS0548_possible_oligos.fasta]

>TNC__ENSMUSG00000028364__4296__30__0.43333__66.2853__1__Readout_5prime__RS0548__Readout_3prime__
GAGGGTTTGTAAGGTGAATA A CCGTTCAGCACCAGATATATTATGTTCTGC
>TNC__ENSMUSG00000028364__6859__30__0.6__75.4185__1__Readout_5prime__Readout_3prime__RS0548__
GTGGGGGTGGGGCAAGGGGTAACTTCCAAT A GAGGGTTTGTAAGGTGAATA
>TNC__ENSMUSG00000028364__6405__30__0.46667__69.3901__1__Readout_5prime__RS0548__Readout_3prime__
GAGGGTTTGTAAGGTGAATA A CAGATTTCGGAAGTTGCTGGGTCTCAGTTT
>TNC__ENSMUSG00000028364__1982__30__0.6__74.2067__1__Readout_5prime__Readout_3prime__RS0548__
AGGTCTTTGGGAGGGGACACCTCAGAGCAG A GAGGGTTTGTAAGGTGAATA
>TNC__ENSMUSG00000028364__2925__30__0.46667__67.6773__1__Readout_5prime__RS0548__Readout_3prime__
GAGGGTTTGTAAGGTGAATA A GCTCTTTGGAACATCTATCTCAGCATGGTC
>TNC__ENSMUSG00000028364__176__30__0.6__74.1754__1__Readout_5prime__RS0548__Readout_3prime__
GAGGGTTTGTAAGGTGAATA A TTCTTGAGGACCCCACCTTCGGGAGTGAGG
>TNC__ENSMUSG00000028364__2445__30__0.46667__67.1475__1__Readout_5prime__Readout_3prime__RS0548__
CAGAGATATTTCATACTCTTGGCCAGGAGC A GAGGGTTTGTAAGGTGAATA
>TNC__ENSMUSG00000028364__3358__30__0.56667__73.8144__0.99668__Readout_5prime__RS0548__Readout_3prime__
GAGGGTTTGTAAGGTGAATA A CCCAGCCGGCCTCAGTCACAGTGAGATTTT
>TNC__ENSMUSG00000028364__5369__30__0.43333__67.4602__1__Readout_5prime__Readout_3prime__RS0548__
GTATTTCCAGACACTGTGCGTGTAACTTCT A GAGGGTTTGTAAGGTGAATA
>TNC__ENSMUSG00000028364__3733__30__0.56667__72.8366__1__Readout_5prime__Readout_3prime__RS0548__
CTGTGAGGTTCTGGACAGTCTGGGTCGTGT A GAGGGTTTGTAAGGTGAATA
>TNC__ENSMUSG00000028364__537__30__0.6__74.86__1__Readout_5prime__RS0548__Readout_3prime__
GAGGGTTTGTAAGGTGAATA A GCAACAGCCTGTACCCATGGTGCACTGCTC
>TNC__ENSMUSG00000028364__6285__30__0.43333__66.9188__1__Readout_5prime__RS0548__Readout_3prime__
GAGGGTTTGTAAGGTGAATA A CAGGTTGACACGATGACAGTTCTTATACCA
>TNC__ENSMUSG00000028364__4422__30__0.6__75.0201__1__Readout_5prime__RS0548__Readout_3prime__
GAGGGTTTGTAAGGTGAATA A TTCCAGAAGGGGCAAGGCCTCTGTGGTAGC
>TNC__ENSMUSG00000028364__5950__30__0.53333__71.5858__1__Readout_5prime__Readout_3prime__RS0548__
AGGCCTTCCAGTTGCGATAGAAGTCCTCAC A GAGGGTTTGTAAGGTGAATA
>TNC__ENSMUSG00000028364__5202__30__0.56667__72.1631__1__Readout_5prime__RS0548__Readout_3prime__
GAGGGTTTGTAAGGTGAATA A CCCCGAGACTGGATCGCTTTCTTCGAATCC
>TNC__ENSMUSG00000028364__2021__30__0.43333__66.3648__1__Readout_5prime__RS0548__Readout_3prime__
GAGGGTTTGTAAGGTGAATA A GCCAGATTTACAGTCTCCTCTGTTACTTCT
>TNC__ENSMUSG00000028364__890__30__0.6__75.4277__1__Readout_5prime__Readout_3prime__RS0548__
TCCACACACATCCCGTGTTCCTCGCTGCAG A GAGGGTTTGTAAGGTGAATA
>TNC__ENSMUSG00000028364__346__30__0.6__75.6292__1__Readout_5prime__Readout_3prime__RS0548__
TGGACTCTGGCGTGGGGGTCAGGTCTTTCT A GAGGGTTTGTAAGGTGAATA
>TNC__ENSMUSG00000028364__3020__30__0.5__70.7044__1__Readout_5prime__RS0548__Readout_3prime__
GAGGGTTTGTAAGGTGAATA A TCACTCTCCTTGTCTCCCTTGACAGCAGAA
>TNC__ENSMUSG00000028364__6576__30__0.6__74.2177__1__Readout_5prime__Readout_3prime__RS0548__
GTGCCTCAGTGATCCGTGTGGTCTGCTTGG A GAGGGTTTGTAAGGTGAATA
>TNC__ENSMUSG00000028364__982__30__0.56667__74.3794__1__Readout_5prime__Readout_3prime__RS0548__
CCACACACCGCCCACGATTGTAGCAGTTGT A GAGGGTTTGTAAGGTGAATA
>TNC__ENSMUSG00000028364__6345__30__0.56667__73.201__1__Readout_5prime__RS0548__Readout_3prime__
GAGGGTTTGTAAGGTGAATA A GCCCTTCCAATGGAACCAGTTAACGCCCTG
>TNC__ENSMUSG00000028364__6040__30__0.53333__72.3071__1__Readout_5prime__Readout_3prime__RS0548__
GGAGCTCATACTGCCCTTGGGCTGTGATTT A GAGGGTTTGTAAGGTGAATA
>TNC__ENSMUSG00000028364__2475__30__0.53333__72.402__1__Readout_5prime__RS0548__Readout_3prime__
GAGGGTTTGTAAGGTGAATA A GGGGCCTCGGGTGTTGTTTTTCACAATGTG
>TNC__ENSMUSG00000028364__4391__30__0.5__69.6088__1__Readout_5prime__Readout_3prime__RS0548__
GTGGTACTGATGGTTTTGGTACGGATGCTG A GAGGGTTTGTAAGGTGAATA
>TNC__ENSMUSG00000028364__3950__30__0.53333__71.2848__1__Readout_5prime__RS0548__Readout_3prime__
GAGGGTTTGTAAGGTGAATA A TGCTTATAGGCCAGGTCATCTGTGGTCCAG
>TNC__ENSMUSG00000028364__920__30__0.53333__74__0.97418__Readout_5prime__RS0548__Readout_3prime__
GAGGGTTTGTAAGGTGAATA A GCAAAGCCATCTTTGCACACACACCTGCCA
>TNC__ENSMUSG00000028364__5737__30__0.46667__70.1572__1__Readout_5prime__Readout_3prime__RS0548__
TGAAGATGGTTTGGATCAGCTTGCTCCTCA A GAGGGTTTGTAAGGTGAATA
>TNC__ENSMUSG00000028364__4723__30__0.46667__68.6173__1__Readout_5prime__Readout_3prime__RS0548__
CTGGAGTGGCATCTGAAACTAGAAGGTTGT A GAGGGTTTGTAAGGTGAATA
>TNC__ENSMUSG00000028364__4947__30__0.53333__73.6103__1__Readout_5prime__Readout_3prime__RS0548__
TGTTGTTGCTATGGCACTGACTGGCTGGGA A GAGGGTTTGTAAGGTGAATA
>TNC__ENSMUSG00000028364__507__30__0.53333__69.9105__1__Readout_5prime__RS0548__Readout_3prime__
GAGGGTTTGTAAGGTGAATA A CCTTAGAGACGATACCAGCAACTCCAGCTC
>TNC__ENSMUSG00000028364__5887__30__0.46667__67.1087__1__Readout_5prime__RS0548__Readout_3prime__
GAGGGTTTGTAAGGTGAATA A CACCTCCATCAGAGGTCATATCACAGTAGA
>TNC__ENSMUSG00000028364__5519__30__0.43333__66.7748__1__Readout_5prime__Readout_3prime__RS0548__
TGAACCTCTGTAGCTGTAAATTCTCTTGGG A GAGGGTTTGTAAGGTGAATA
>TNC__ENSMUSG00000028364__3540__30__0.46667__66.4508__1__Readout_5prime__RS0548__Readout_3prime__
GAGGGTTTGTAAGGTGAATA A GGCTACCCCATAGATGGAGACTCTATAAGA
>TNC__ENSMUSG00000028364__713__30__0.6__75.2416__1__Readout_5prime__RS0548__Readout_3prime__
GAGGGTTTGTAAGGTGAATA A ATACACTGGCCGTCAAGGCACTGGCCTCTG
>TNC__ENSMUSG00000028364__2081__30__0.5__70.1879__0.99784__Readout_5prime__RS0548__Readout_3prime__
GAGGGTTTGTAAGGTGAATA A TCAGCATGGGTGGGTGTGTACATAATGAGG
>TNC__ENSMUSG00000028364__3140__30__0.53333__72.2727__1__Readout_5prime__Readout_3prime__RS0548__
TAACGATCAAACTTGGCCAGGGGTGTCGTC A GAGGGTTTGTAAGGTGAATA
>TNC__ENSMUSG00000028364__6160__30__0.46667__68.8882__1__Readout_5prime__Readout_3prime__RS0548__
AGTCACCTGCTGTTCCACTGTATCCTTCTA A GAGGGTTTGTAAGGTGAATA
>TNC__ENSMUSG00000028364__6195__30__0.43333__66.2657__1__Readout_5prime__RS0548__Readout_3prime__
GAGGGTTTGTAAGGTGAATA A GGTGGAGAAGGATCTACCATTGTGATAGTT
>TNC__ENSMUSG00000028364__6375__30__0.43333__66.1641__1__Readout_5prime__RS0548__Readout_3prime__
GAGGGTTTGTAAGGTGAATA A CATCTCAGCAAACTGGATTGAGTACTCATG
>TNC__ENSMUSG00000028364__6753__30__0.6__75.4346__1__Readout_5prime__Readout_3prime__RS0548__
TGACCATGTCCCCTGTATGGCCAGCTTGCC A GAGGGTTTGTAAGGTGAATA
>TNC__ENSMUSG00000028364__1283__30__0.6__75.3125__1__Readout_5prime__RS0548__Readout_3prime__
GAGGGTTTGTAAGGTGAATA A TCGTCACACTCACACTGCCCGTTGAGGCAG
>TNC__ENSMUSG00000028364__1227__30__0.56667__74.5728__0.99857__Readout_5prime__Readout_3prime__RS0548__
ACACCGCTTTTCACTGCAGTCTGCTCCTGC A GAGGGTTTGTAAGGTGAATA
>TNC__ENSMUSG00000028364__5489__30__0.53333__71.1766__1__Readout_5prime__RS0548__Readout_3prime__
GAGGGTTTGTAAGGTGAATA A GAATCGAGGTCTGTGGTAAACTTGGTGGCG
>TNC__ENSMUSG00000028364__1012__30__0.56667__74.5728__1__Readout_5prime__RS0548__Readout_3prime__
GAGGGTTTGTAAGGTGAATA A TGAAGCCCTCGTCGCAGACACACTCGTTCT
>TNC__ENSMUSG00000028364__1922__30__0.56667__73.5506__1__Readout_5prime__RS0548__Readout_3prime__
GAGGGTTTGTAAGGTGAATA A CAGCGGCCTGACACACATTGTCCTTGGTTG
>TNC__ENSMUSG00000028364__6674__30__0.43333__66.2626__1__Readout_5prime__RS0548__Readout_3prime__
GAGGGTTTGTAAGGTGAATA A CTGTCACTAGGAGACTTTGCTCAATCAAAC
>TNC__ENSMUSG00000028364__5549__30__0.56667__71.5854__1__Readout_5prime__Readout_3prime__RS0548__
GGTCTCCAGGTAAGGAGGGCAGTTTCTGAC A GAGGGTTTGTAAGGTGAATA
>TNC__ENSMUSG00000028364__1091__30__0.6__74.802__0.99771__Readout_5prime__RS0548__Readout_3prime__
GAGGGTTTGTAAGGTGAATA A CAGTAGCAGGTGCCATTGATGCAGCGACCG
>TNC__ENSMUSG00000028364__2217__30__0.56667__73.469__1__Readout_5prime__RS0548__Readout_3prime__
GAGGGTTTGTAAGGTGAATA A CCTGGCACTGACAGGGATGCTCCTCTTGTT
>TNC__ENSMUSG00000028364__6070__30__0.6__72.9194__1__Readout_5prime__Readout_3prime__RS0548__
CAGACTCCCCATGGTCTTGTAGGTCCACCC A GAGGGTTTGTAAGGTGAATA
>TNC__ENSMUSG00000028364__84__30__0.5__69.2502__1__Readout_5prime__RS0548__Readout_3prime__
GAGGGTTTGTAAGGTGAATA A ACTGGCTAGGTGTCTCTAGATCTGTAGGGT
>TNC__ENSMUSG00000028364__567__30__0.6__73.6607__1__Readout_5prime__RS0548__Readout_3prime__
GAGGGTTTGTAAGGTGAATA A GGTGTCCAGACGACCTTCTGCAGGTTGGAG
>TNC__ENSMUSG00000028364__6719__30__0.5__70.6921__1__Readout_5prime__Readout_3prime__RS0548__
TCCCATTCCCAGAACCACCCAAGAGAAGTA A GAGGGTTTGTAAGGTGAATA
>TNC__ENSMUSG00000028364__4454__30__0.43333__67.0342__1__Readout_5prime__RS0548__Readout_3prime__
GAGGGTTTGTAAGGTGAATA A CCGTAGGGATTAGTGTCGGAAATGGTTAAA
>TNC__ENSMUSG00000028364__2565__30__0.56667__72.3515__1__Readout_5prime__Readout_3prime__RS0548__
CCAGGTGATCAGTGCTGTGGTGTCTGTGAC A GAGGGTTTGTAAGGTGAATA
>TNC__ENSMUSG00000028364__682__30__0.56667__71.999__1__Readout_5prime__Readout_3prime__RS0548__
GATTACAGTTCCCAGGGCAGTCAGGCTCAG A GAGGGTTTGTAAGGTGAATA
>TNC__ENSMUSG00000028364__776__30__0.6__75.6846__1__Readout_5prime__Readout_3prime__RS0548__
TCATTGCAGTCGTTCGGACAGGCCAGCTGG A GAGGGTTTGTAAGGTGAATA
>TNC__ENSMUSG00000028364__54__30__0.43333__66.5994__1__Readout_5prime__Readout_3prime__RS0548__
GCCTGAACTCCCAGTAGAGTTTGGTATTTA A GAGGGTTTGTAAGGTGAATA
>TNC__ENSMUSG00000028364__3660__30__0.6__75.1762__1__Readout_5prime__RS0548__Readout_3prime__
GAGGGTTTGTAAGGTGAATA A TGGAGCAGTCCAGTTGAGCGTGAGGGCATC
>TNC__ENSMUSG00000028364__2051__30__0.5__71.0405__1__Readout_5prime__Readout_3prime__RS0548__
TACTCAGTGACCCGCATCTCATTGTCCCAT A GAGGGTTTGTAAGGTGAATA
>TNC__ENSMUSG00000028364__5429__30__0.46667__68.4545__1__Readout_5prime__RS0548__Readout_3prime__
GAGGGTTTGTAAGGTGAATA A GCAAAGATACTCAGGATGTACTCTGTGGCA
>TNC__ENSMUSG00000028364__3448__30__0.5__70.4605__1__Readout_5prime__Readout_3prime__RS0548__
GAGCAGTCTCCACATTGTTGGCTTCCTGTA A GAGGGTTTGTAAGGTGAATA
>TNC__ENSMUSG00000028364__4046__30__0.6__74.5828__0.99873__Readout_5prime__Readout_3prime__RS0548__
TTGAGGCCTGGGATGTCCACAGCTCTGAGG A GAGGGTTTGTAAGGTGAATA
>TNC__ENSMUSG00000028364__2626__30__0.5__69.484__1__Readout_5prime__Readout_3prime__RS0548__
CAGGTACATCCTTGATGCCATAGGAGAGCT A GAGGGTTTGTAAGGTGAATA
>TNC__ENSMUSG00000028364__3773__30__0.6__75.8228__0.99926__Readout_5prime__Readout_3prime__RS0548__
TTGAGCCCAGGCAGGTCCACTGACCTCAGT A GAGGGTTTGTAAGGTGAATA
>TNC__ENSMUSG00000028364__454__30__0.6__75.5467__0.99531__Readout_5prime__RS0548__Readout_3prime__
GAGGGTTTGTAAGGTGAATA A TCACATCTGGAGCTGCAGCACAGCCACAGG
>TNC__ENSMUSG00000028364__2535__30__0.5__70.5791__1__Readout_5prime__Readout_3prime__RS0548__
ATCTTTCACCTCAATATGGCTGGGGGCATC A GAGGGTTTGTAAGGTGAATA
>TNC__ENSMUSG00000028364__2686__30__0.5__70.7695__1__Readout_5prime__RS0548__Readout_3prime__
GAGGGTTTGTAAGGTGAATA A TCAGGTTCCCGATGGAGTACTGGTTGTCTT
>TNC__ENSMUSG00000028364__5339__30__0.56667__72.0737__1__Readout_5prime__Readout_3prime__RS0548__
GGCACTCTCTCCCCTGTGTAGGAGATGACA A GAGGGTTTGTAAGGTGAATA
>TNC__ENSMUSG00000028364__6829__30__0.43333__66.9881__1__Readout_5prime__RS0548__Readout_3prime__
GAGGGTTTGTAAGGTGAATA A GACACAAGTTTCATCTTTGTGACCTCAACC
>TNC__ENSMUSG00000028364__5677__30__0.6__75.5422__1__Readout_5prime__RS0548__Readout_3prime__
GAGGGTTTGTAAGGTGAATA A AGTAGTGGGTGGATGGGCTCAGGTCTGCCA
>TNC__ENSMUSG00000028364__6010__30__0.43333__69.1236__1__Readout_5prime__RS0548__Readout_3prime__
GAGGGTTTGTAAGGTGAATA A TGCTCAGGTTATCCAGTCCAAGCCAAAATT
>TNC__ENSMUSG00000028364__5797__30__0.5__70.2173__1__Readout_5prime__RS0548__Readout_3prime__
GAGGGTTTGTAAGGTGAATA A CACCATTCAACATTGCTTGAGAGCAGTCCC
>TNC__ENSMUSG00000028364__236__30__0.5__70.782__0.99636__Readout_5prime__RS0548__Readout_3prime__
GAGGGTTTGTAAGGTGAATA A GGCTGATTCTCTTCTGGCAGGGTCATGTTT
>TNC__ENSMUSG00000028364__3803__30__0.6__74.8363__1__Readout_5prime__RS0548__Readout_3prime__
GAGGGTTTGTAAGGTGAATA A CGAAGGGTGATGTAGTAGCGGGTGGCTGCT
>TNC__ENSMUSG00000028364__3980__30__0.53333__73.0046__1__Readout_5prime__Readout_3prime__RS0548__
TTGTTGGCCTCCTGCACCTGAACGACAAAG A GAGGGTTTGTAAGGTGAATA
>TNC__ENSMUSG00000028364__4545__30__0.6__74.9187__0.96715__Readout_5prime__Readout_3prime__RS0548__
TTCCTGGGGGTCCAGCAGCTTCCCAGAATC A GAGGGTTTGTAAGGTGAATA
>TNC__ENSMUSG00000028364__6130__30__0.53333__70.8492__1__Readout_5prime__RS0548__Readout_3prime__
GAGGGTTTGTAAGGTGAATA A CCTTCAGCTTGTAGCGACTCTTGGCATCTC
>TNC__ENSMUSG00000028364__4857__30__0.56667__72.8856__1__Readout_5prime__Readout_3prime__RS0548__
TGTTATGTCCCTGGTACGTTCGGGGGAAGG A GAGGGTTTGTAAGGTGAATA
>TNC__ENSMUSG00000028364__5277__30__0.5__70.909__1__Readout_5prime__Readout_3prime__RS0548__
CATGGCCAAGGCTTCTGAGTCTGTGATGTT A GAGGGTTTGTAAGGTGAATA
>TNC__ENSMUSG00000028364__4113__30__0.5__70.3656__1__Readout_5prime__Readout_3prime__RS0548__
AGAGAGCATCGGTGTTCTATAGCCCTGGAT A GAGGGTTTGTAAGGTGAATA
>TNC__ENSMUSG00000028364__6546__30__0.53333__73.9472__1__Readout_5prime__RS0548__Readout_3prime__
GAGGGTTTGTAAGGTGAATA A ACGCCCATCAAATGCCCAAGGAGAGCTTCA
>TNC__ENSMUSG00000028364__6606__30__0.53333__72.8965__1__Readout_5prime__RS0548__Readout_3prime__
GAGGGTTTGTAAGGTGAATA A AAGGAAGTCGTTGCAGAGGGGCCTACATCA
>TNC__ENSMUSG00000028364__3600__30__0.56667__71.5854__1__Readout_5prime__Readout_3prime__RS0548__
CAGATTGGGAGTTGTCCCTGTGGAGGTCTC A GAGGGTTTGTAAGGTGAATA
>TNC__ENSMUSG00000028364__2835__30__0.53333__70.9731__0.99816__Readout_5prime__Readout_3prime__RS0548__
CCACTCCAAGGTGATGCTGTTGTCTGTCTG A GAGGGTTTGTAAGGTGAATA
>TNC__ENSMUSG00000028364__7010__30__0.43333__67.941__1__Readout_5prime__RS0548__Readout_3prime__
GAGGGTTTGTAAGGTGAATA A CAGACACGTTTGGGAAGGGAAAATCTCTTT
>TNC__ENSMUSG00000028364__2171__30__0.53333__71.5598__1__Readout_5prime__Readout_3prime__RS0548__
ACACGAATGAAGTACTCCACCCCTGGTTCC A GAGGGTTTGTAAGGTGAATA
>TNC__ENSMUSG00000028364__6435__30__0.53333__73.0381__1__Readout_5prime__RS0548__Readout_3prime__
GAGGGTTTGTAAGGTGAATA A TGGAATTTATGCCCGCTTACGCCTGCCTTC
>TNC__ENSMUSG00000028364__2253__30__0.43333__68.6835__1__Readout_5prime__RS0548__Readout_3prime__
GAGGGTTTGTAAGGTGAATA A TTTTAGACCTTCAGGTGCAGGCAAATAGGT
>TNC__ENSMUSG00000028364__4514__30__0.46667__70.2207__1__Readout_5prime__Readout_3prime__RS0548__
ACCACCGTTACTAGAAAGCTGTCAAAGGCA A GAGGGTTTGTAAGGTGAATA
>TNC__ENSMUSG00000028364__3328__30__0.6__75.198__0.99272__Readout_5prime__RS0548__Readout_3prime__
GAGGGTTTGTAAGGTGAATA A CCAGGGAAGGCACTTCTTCCGTGGATGCCT
>TNC__ENSMUSG00000028364__2381__30__0.43333__66.384__1__Readout_5prime__Readout_3prime__RS0548__
CTCAGACTTTTTGTGATCTCTCCCTCATCT A GAGGGTTTGTAAGGTGAATA
>TNC__ENSMUSG00000028364__2141__30__0.6__74.7813__1__Readout_5prime__Readout_3prime__RS0548__
AGCTCCCGAATGGTGGTGGATGTCTGGTCC A GAGGGTTTGTAAGGTGAATA
>TNC__ENSMUSG00000028364__5079__30__0.53333__70.8882__1__Readout_5prime__RS0548__Readout_3prime__
GAGGGTTTGTAAGGTGAATA A CGGGGCACCTCCTGTCATAGGTACATAAGT
>TNC__ENSMUSG00000028364__3237__30__0.6__74.935__0.99904__Readout_5prime__Readout_3prime__RS0548__
TTGCCCTGGCTCCAGGTCTGTCAGGACATG A GAGGGTTTGTAAGGTGAATA
>TNC__ENSMUSG00000028364__3388__30__0.53333__71.7776__1__Readout_5prime__RS0548__Readout_3prime__
GAGGGTTTGTAAGGTGAATA A CATCTGCAGTCCAGTTGAGTCTGAGGCCAT
>TNC__ENSMUSG00000028364__3570__30__0.6__73.4274__1__Readout_5prime__RS0548__Readout_3prime__
GAGGGTTTGTAAGGTGAATA A GGCAGAGAGCACTGGTGTTCTATAGCCCCG
>TNC__ENSMUSG00000028364__5459__30__0.46667__68.9469__1__Readout_5prime__Readout_3prime__RS0548__
ATGGTAGAGCTCTTCTGCTGTCCTTTCTCT A GAGGGTTTGTAAGGTGAATA
>TNC__ENSMUSG00000028364__3298__30__0.56667__74.648__1__Readout_5prime__RS0548__Readout_3prime__
GAGGGTTTGTAAGGTGAATA A TCACACGTGCAGGCTTGCTCTTGTGTCTGC
