# Supplementary material for: Oncogenic and tumor-suppressive forces converge on a progenitor-orchestrated niche to shape early tumorigenesis
Source: bioRxiv. 2025 Jun 12:2025.06.10.656791. Preprint. [Version 1] doi: 10.1101/2025.06.10.656791 (PMC12259082; doi:10.1101/2025.06.10.656791)
Supplement: Supplement 3 — Data S2. Oligonucleotides used for probing select mRNA expression using smFISH. [file media-3.zip › temp_extracted_probes/LOH20210622_MKI67_RS0384_x0_opool.fa]

GCTAGTCTGTGGCTTTGTGTTTGTTGTGATTAGAGTTGATAGAGGGAGAAA
GCACACTTGCTACTGGATCAATTTTCTGCTTAGAGTTGATAGAGGGAGAAA
CTCTACTTTCCCACGTCTTGTCCTGGGTCGTAGAGTTGATAGAGGGAGAAA
CCAGTTTCCCAGGAGTGACTGTTTTATGGATAGAGTTGATAGAGGGAGAAA
TCCAGGTCTTCTAGGGGCTGAGACCTGTTCTAGAGTTGATAGAGGGAGAAA
GGGCTGAGCCCTGATCTTAGGTGTCTGTGGTAGAGTTGATAGAGGGAGAAA
CTTCCAGGGGCTGAGCCTTTTTTTTAGATTTAGAGTTGATAGAGGGAGAAA
GCTGCCAGTTACTTTGGCTACTGTATCTAATAGAGTTGATAGAGGGAGAAA
GGAAGCCATTCAGGTCTTCTAGGCATGGTGTAGAGTTGATAGAGGGAGAAA
CCAAGCTTGGAGCTTGGCAGAGCTCTTGGATAGAGTTGATAGAGGGAGAAA
TGTTCTCAGAGGTTTTACTGAGTCTGGCTTTAGAGTTGATAGAGGGAGAAA
TGTCTGGTAAGCCTAGTTCCATCTGCTGCATAGAGTTGATAGAGGGAGAAA
AGCTTGACTTACTGAGCGGAGAGTGCCCTTTAGAGTTGATAGAGGGAGAAA
CTGCTTTCTTGGGAATGTCTGTCTCACATATAGAGTTGATAGAGGGAGAAA
GGGTTGCTTTTGCTTTGTAATGTTGCATGGTAGAGTTGATAGAGGGAGAAA
GCACTTTTTCTCCCAAAATCTCTGTGGTGATAGAGTTGATAGAGGGAGAAA
GAGAGCCGCTTTTGTGTCTCTGCAGATGGATAGAGTTGATAGAGGGAGAAA
CAAAGGATACACGTCTTCTCTTCATAGGCATAGAGTTGATAGAGGGAGAAA
CTGAAGTCCACTTTTCGGTTTAGCATCAAGTAGAGTTGATAGAGGGAGAAA
CTTTCCTGAGACTCATGTTGGACTGTCTCTTAGAGTTGATAGAGGGAGAAA
GCTTTCTTCCTTCATGTCTACTTTCTTCCCTAGAGTTGATAGAGGGAGAAA
CTAGGTTTTGTATGGTTCCTTGTCCTTGACTAGAGTTGATAGAGGGAGAAA
CTCTTCCTGAGGCTTTATCAAGATTTCTGCTAGAGTTGATAGAGGGAGAAA
TGCTGTTAGGCATACCAGCTGTTGAATCCATAGAGTTGATAGAGGGAGAAA
AGTTACCCTTGGCTTAGGTTCACTGTCCAATAGAGTTGATAGAGGGAGAAA
TTCCCTGGATGGTTGCTTTCTCTGTGCTGTTAGAGTTGATAGAGGGAGAAA
GACTCACTGGAGAGATCTTTTCTCTCACAGTAGAGTTGATAGAGGGAGAAA
GTTTTGACTGGTTCTGCTTGTGAAGATTCCTAGAGTTGATAGAGGGAGAAA
TCTGGTGTATCAGCGGGGCTGGCAACATCCTAGAGTTGATAGAGGGAGAAA
AAGACCTCCTGAACACCAGAGAGGTCTTCTTAGAGTTGATAGAGGGAGAAA
CGTCTCTTTGTACTTGCTGGGGTTCTGACTTAGAGTTGATAGAGGGAGAAA
GCAGCGAATTTCAGAGCTTTATTGGATAGGTAGAGTTGATAGAGGGAGAAA
GAGGTGAAAACCACACTGGAACTTATCACTTAGAGTTGATAGAGGGAGAAA
GTGTGTTTCTGGTTTGCCTTACAACTCTTGTAGAGTTGATAGAGGGAGAAA
TCTTCCTGCACTGGTGCTGGTGTACCTGGGTAGAGTTGATAGAGGGAGAAA
CTATCCTGGAAACCAGTGATGTCTTTAGGTTAGAGTTGATAGAGGGAGAAA
AGACATCTTTGCACTTTCCTCAACAGTCACTAGAGTTGATAGAGGGAGAAA
TGAGGGTTTGCATGACTTTCTGTGATGCACTAGAGTTGATAGAGGGAGAAA
ACAGAGGGCCACATTTCTGCCTGCTCACCCTAGAGTTGATAGAGGGAGAAA
ACCTTCCCCATCAGGGTCAGCACAGAAGCTTAGAGTTGATAGAGGGAGAAA
TTGCTGTTGAGTGCTCTTAAGGATACTGGTTAGAGTTGATAGAGGGAGAAA
GCTGGTTCCAATTTCTGAGCTAACAATACCTAGAGTTGATAGAGGGAGAAA
GGCACCAGCTGGTGTTTGGAAGAGTTCTTGTAGAGTTGATAGAGGGAGAAA
GCCATCTGAGGCAGGGCTATCTGCAGAAAGTAGAGTTGATAGAGGGAGAAA
CCGTTATAGGTTTATCTTTGGGGTTTGGTGTAGAGTTGATAGAGGGAGAAA
TTCTTCCTGCACTGGTGCTGGTGTGCCTGGTAGAGTTGATAGAGGGAGAAA
TTGCTTGTGGGTTTCTTTGGAGTGCTGGGTTAGAGTTGATAGAGGGAGAAA
CTTTTCCCAAGTGTTGAAGGTTCTTGTCTCTAGAGTTGATAGAGGGAGAAA
AGGTGATACATGCCTCTTGCTGGAAGCAGCTAGAGTTGATAGAGGGAGAAA
AAGTAGTTCCTCAGCATAGTCTGCTGTTTGTAGAGTTGATAGAGGGAGAAA
GCTTCCATTTACTGTTGAGGTCAGCATTTCTAGAGTTGATAGAGGGAGAAA
AGCGACTCTAGTTTTTCTGGACCTCAAACATAGAGTTGATAGAGGGAGAAA
GGTTGGTTCCTCCTGCCAGTTAAACTTACATAGAGTTGATAGAGGGAGAAA
AGAGGCTGCAGTAACAGGGGTGCTTCCACTTAGAGTTGATAGAGGGAGAAA
GTCTGTTCGGCGGCTGTGGCCAGTTTCTCATAGAGTTGATAGAGGGAGAAA
CCCTCACTCTTGTTAATGGAATCACCAAAGTAGAGTTGATAGAGGGAGAAA
CTCTCACATCCATCTTATTGAGACCTGTCTTAGAGTTGATAGAGGGAGAAA
TCTGGTGTCCACCAACACTTCCTTGGGGTCTAGAGTTGATAGAGGGAGAAA
CTTGCAGACTTCCTCTTCGGGGACAGCAAATAGAGTTGATAGAGGGAGAAA
TTGGAGTTTCCATAATGGCTGTGGTGCCATTAGAGTTGATAGAGGGAGAAA
TGGTATGGGCTCTTCAGTAACAACCAGTCTTAGAGTTGATAGAGGGAGAAA
GGGTTCTGATTTCCTACAAGATTTCTGGGATAGAGTTGATAGAGGGAGAAA
AGTGTGGCCTAGGGTTTGGATTGGTCCTTTTAGAGTTGATAGAGGGAGAAA
TGTTTCTGCCAGTGTGCTGTTCTACATGCCTAGAGTTGATAGAGGGAGAAA
TAGGGTCGGGCAGGCACACTTACTTTTTCATAGAGTTGATAGAGGGAGAAA
CCTCCTCTTATGTCCTGTTGAATTTCCTGTTAGAGTTGATAGAGGGAGAAA
TGGAAGTCTGGACAGGCACCATTCCACCGCTAGAGTTGATAGAGGGAGAAA
GGTTCTGCTTGTGAAGATTCCAAAGACATCTAGAGTTGATAGAGGGAGAAA
GTACAACCTCCCCTGTAGCACACTGTGGCATAGAGTTGATAGAGGGAGAAA
GAGGTTGTGCCTTTTTGCCAGGGGTCTTTGTAGAGTTGATAGAGGGAGAAA
GTCTCTTTGTGCTCGCTGGGGTTCTGACTGTAGAGTTGATAGAGGGAGAAA
CTTGGTGCATACAATGTCTTCATCCTCCTTTAGAGTTGATAGAGGGAGAAA
TAAAGAGATCCCCAGAAGTGGGCTCTACTATAGAGTTGATAGAGGGAGAAA
GAGTTCTTGGAAGCCATCCAGGTCTTCTAGTAGAGTTGATAGAGGGAGAAA
AGACTTTGCTCTTGCCCTGCCTGACACCAATAGAGTTGATAGAGGGAGAAA
GTGGTGTGGACTCTGCCCAGTGACTGCTTCTAGAGTTGATAGAGGGAGAAA
CTGTGTCATCTTCTGGCCCTATGGGTATGTTAGAGTTGATAGAGGGAGAAA
GAGGTGTGGATTCCTTCACACCTTTGTTCTTAGAGTTGATAGAGGGAGAAA
CTCGTGACTGTGTTTGTTTCTCAAGTATGGTAGAGTTGATAGAGGGAGAAA
CCTCATGTGCCCCTTGCTGCCTCTTGCTGATAGAGTTGATAGAGGGAGAAA
ACAAATTCGCTGAATTGGAAAGTACGGAGCTAGAGTTGATAGAGGGAGAAA
CCGTCTTAAGGTAGGACTTGCAGAATATCTTAGAGTTGATAGAGGGAGAAA
TAGGGGCTGAGCCCTGTTTTTGGGTGTCCGTAGAGTTGATAGAGGGAGAAA
GCCTCTTTAAACCTGCTAAGGTTTCCTTCTTAGAGTTGATAGAGGGAGAAA
AGACTGGGGCCGTTCCTTGATGATTGTCTTTAGAGTTGATAGAGGGAGAAA
ACTGAATCCTTGTTATGGCCTGATGTTTGGTAGAGTTGATAGAGGGAGAAA
TCTTCCTCATGACCTCCATTGGCGTCTGAATAGAGTTGATAGAGGGAGAAA
GACTTTGTTGGTGGATACCTGAAATGTGTCTAGAGTTGATAGAGGGAGAAA
GGGCCATTAGCATGATCTGGTATTTGGAAATAGAGTTGATAGAGGGAGAAA
TGGAGTTTCCATGAAGGCTGTGCTGTCATTTAGAGTTGATAGAGGGAGAAA
CCCGACATTCTCTGCAGATGCATCAAACTTTAGAGTTGATAGAGGGAGAAA
CTTCGCCTTTTGGAGCAAATCATCTGTAGATAGAGTTGATAGAGGGAGAAA
