# Supplementary material for: Oncogenic and tumor-suppressive forces converge on a progenitor-orchestrated niche to shape early tumorigenesis
Source: bioRxiv. 2025 Jun 12:2025.06.10.656791. Preprint. [Version 1] doi: 10.1101/2025.06.10.656791 (PMC12259082; doi:10.1101/2025.06.10.656791)
Supplement: Supplement 3 — Data S2. Oligonucleotides used for probing select mRNA expression using smFISH. [file media-3.zip › temp_extracted_probes/LOH20211213_OIS_TFF1_RS0451_x2_opool.fa]

GGAGTAGTTGGTTGTTAGGAAGGAGTAGTTGGTTGTTAGGAACCAGCCAGATCCAGCCACAGAATAGGTGTGAGGAGTAGTTGGTTGTTAGGAAGGAGTAGTTGGTTGTTAGGA
GGAGTAGTTGGTTGTTAGGAAGGAGTAGTTGGTTGTTAGGAAACTAAAAGTCTGAGGGGTTGAACTGTGTCAAGGAGTAGTTGGTTGTTAGGAAGGAGTAGTTGGTTGTTAGGA
GGAGTAGTTGGTTGTTAGGAAGGAGTAGTTGGTTGTTAGGAACACAATTTATCCTCTCCCGGGGGGCCATGAAGGAGTAGTTGGTTGTTAGGAAGGAGTAGTTGGTTGTTAGGA
GGAGTAGTTGGTTGTTAGGAAGGAGTAGTTGGTTGTTAGGAATACATGTTTCTTCCTGGGCCTGGGCCTGGGAGGAGTAGTTGGTTGTTAGGAAGGAGTAGTTGGTTGTTAGGA
GGAGTAGTTGGTTGTTAGGAAGGAGTAGTTGGTTGTTAGGAAGAAGACCACGAGTGATGGATGAGCTTGCACAGGAGTAGTTGGTTGTTAGGAAGGAGTAGTTGGTTGTTAGGA
GGAGTAGTTGGTTGTTAGGAAGGAGTAGTTGGTTGTTAGGAACTGAGATGCAGTCACAGGCTGAGAGTGCACAGGAGTAGTTGGTTGTTAGGAAGGAGTAGTTGGTTGTTAGGA
GGAGTAGTTGGTTGTTAGGAAGGAGTAGTTGGTTGTTAGGAATTAGAGTGAGCGAGCATTTGCCAAAGGAGGAGGAGTAGTTGGTTGTTAGGAAGGAGTAGTTGGTTGTTAGGA
GGAGTAGTTGGTTGTTAGGAAGGAGTAGTTGGTTGTTAGGAAGTCCATGCTGGGTAAGATTACAAGGTGTTTAGGAGTAGTTGGTTGTTAGGAAGGAGTAGTTGGTTGTTAGGA
GGAGTAGTTGGTTGTTAGGAAGGAGTAGTTGGTTGTTAGGAACATGACCTTCATCCAGTCCCGAGTGGTATTAGGAGTAGTTGGTTGTTAGGAAGGAGTAGTTGGTTGTTAGGA
GGAGTAGTTGGTTGTTAGGAAGGAGTAGTTGGTTGTTAGGAATATGTAGCAGGTGGGCCAGGTGGCTCCAGTAGGAGTAGTTGGTTGTTAGGAAGGAGTAGTTGGTTGTTAGGA
GGAGTAGTTGGTTGTTAGGAAGGAGTAGTTGGTTGTTAGGAATCTCTTTTAATTCTCAGGCCGAATTCGAGGAGGAGTAGTTGGTTGTTAGGAAGGAGTAGTTGGTTGTTAGGA
GGAGTAGTTGGTTGTTAGGAAGGAGTAGTTGGTTGTTAGGAATGATAGGGAAGGCTAGTCCCTCTCGTAAGAAGGAGTAGTTGGTTGTTAGGAAGGAGTAGTTGGTTGTTAGGA
GGAGTAGTTGGTTGTTAGGAAGGAGTAGTTGGTTGTTAGGAAAACAGCAACCTCTCTCCGTGCACTGCTGGGAGGAGTAGTTGGTTGTTAGGAAGGAGTAGTTGGTTGTTAGGA
GGAGTAGTTGGTTGTTAGGAAGGAGTAGTTGGTTGTTAGGAAGCCAAGTCTTGATGTAGCCAGTTCTCTCAGAGGAGTAGTTGGTTGTTAGGAAGGAGTAGTTGGTTGTTAGGA
GGAGTAGTTGGTTGTTAGGAAGGAGTAGTTGGTTGTTAGGAAACCACGGGAATCCCCGGACACTGTCATCAAAGGAGTAGTTGGTTGTTAGGAAGGAGTAGTTGGTTGTTAGGA
GGAGTAGTTGGTTGTTAGGAAGGAGTAGTTGGTTGTTAGGAAGATGGACCTTAGAAGGGACATTCTTCTTCTAGGAGTAGTTGGTTGTTAGGAAGGAGTAGTTGGTTGTTAGGA
GGAGTAGTTGGTTGTTAGGAAGGAGTAGTTGGTTGTTAGGAAGAGTGTTCTCGATGGCCATGGGGTGGAAGCAGGAGTAGTTGGTTGTTAGGAAGGAGTAGTTGGTTGTTAGGA
GGAGTAGTTGGTTGTTAGGAAGGAGTAGTTGGTTGTTAGGAAATCACCTTGTGCTCCATGGCAGCTTCACGGAGGAGTAGTTGGTTGTTAGGAAGGAGTAGTTGGTTGTTAGGA
GGAGTAGTTGGTTGTTAGGAAGGAGTAGTTGGTTGTTAGGAATACACTAGGCAACCTGAGTACCTCCCTTGAAGGAGTAGTTGGTTGTTAGGAAGGAGTAGTTGGTTGTTAGGA
GGAGTAGTTGGTTGTTAGGAAGGAGTAGTTGGTTGTTAGGAACACGTTCTTGACTTTATACCACCGGTCTATAGGAGTAGTTGGTTGTTAGGAAGGAGTAGTTGGTTGTTAGGA
GGAGTAGTTGGTTGTTAGGAAGGAGTAGTTGGTTGTTAGGAAGCCAAAGGAGGGTCCATGCTGGGTAAGATTAGGAGTAGTTGGTTGTTAGGAAGGAGTAGTTGGTTGTTAGGA
GGAGTAGTTGGTTGTTAGGAAGGAGTAGTTGGTTGTTAGGAAGGTCTATTTGCTTAGAGTGAGCGAGCATTTAGGAGTAGTTGGTTGTTAGGAAGGAGTAGTTGGTTGTTAGGA
GGAGTAGTTGGTTGTTAGGAAGGAGTAGTTGGTTGTTAGGAAGTAGCCAGTTCTCTCAGGATGGACCTTAGAAGGAGTAGTTGGTTGTTAGGAAGGAGTAGTTGGTTGTTAGGA
GGAGTAGTTGGTTGTTAGGAAGGAGTAGTTGGTTGTTAGGAAAGGACCACAGCGAGGACACAGATCACCTTGAGGAGTAGTTGGTTGTTAGGAAGGAGTAGTTGGTTGTTAGGA
GGAGTAGTTGGTTGTTAGGAAGGAGTAGTTGGTTGTTAGGAAGGCGGTGACACCGGGGAAGCCACAATTTATAGGAGTAGTTGGTTGTTAGGAAGGAGTAGTTGGTTGTTAGGA
GGAGTAGTTGGTTGTTAGGAAGGAGTAGTTGGTTGTTAGGAACGAGGACACAGATCACCTTGTGCTCCATGGAGGAGTAGTTGGTTGTTAGGAAGGAGTAGTTGGTTGTTAGGA
GGAGTAGTTGGTTGTTAGGAAGGAGTAGTTGGTTGTTAGGAAGTGCCCAGGTGGAGGGTGCCAAGTCTTGATAGGAGTAGTTGGTTGTTAGGAAGGAGTAGTTGGTTGTTAGGA
GGAGTAGTTGGTTGTTAGGAAGGAGTAGTTGGTTGTTAGGAAGACATTCTTCTTCTTGAGTGTTCTCGATGGAGGAGTAGTTGGTTGTTAGGAAGGAGTAGTTGGTTGTTAGGA
