# Supplementary material for: Oncogenic and tumor-suppressive forces converge on a progenitor-orchestrated niche to shape early tumorigenesis
Source: bioRxiv. 2025 Jun 12:2025.06.10.656791. Preprint. [Version 1] doi: 10.1101/2025.06.10.656791 (PMC12259082; doi:10.1101/2025.06.10.656791)
Supplement: Supplement 3 — Data S2. Oligonucleotides used for probing select mRNA expression using smFISH. [file media-3.zip › temp_extracted_probes/Senescence20210901_PECAM1_RS0468_x0_opool.fa]

GTATTCTACATCCATGTTCTGGGGGTCTTTAAGGAGGAGGGTAATGATAGA
CCCTTGGTCCAGACGACTGGAGGAGAACTCAAGGAGGAGGGTAATGATAGA
CTCTGTGGCTCTCGTTCCCAGAGCTTGGTGAAGGAGGAGGGTAATGATAGA
CGAGACGGAGCAGGACAGGTCCAACAACTCAAGGAGGAGGGTAATGATAGA
AGGAGGAGGGTAATGATAGAAGATGGGTGCAGTTCCATTTTCGGACTGGCA
AGGAGGAGGGTAATGATAGAAGGTCCTGCGCCTCAATGGGGAATTCCATGA
AGGAGGAGGGTAATGATAGAACTCAGACTTGGCATCATGAAAAATACTGGG
AGGAGGAGGGTAATGATAGAACATTATTCTCCTGGAACCTCCTTTCACCCC
AGGAGGAGGGTAATGATAGAAGCTGATGCCTATGGCATGTCCTTTTATGAT
TCCACTGTACTCGACCATGGCCATGACTGAAAGGAGGAGGGTAATGATAGA
CACCATCGCATCGTCCTTATAGAACAGCACAAGGAGGAGGGTAATGATAGA
AGGAGGAGGGTAATGATAGAAAACGGAGAAGGCGAGGAGGGTTAGGTATAG
GCACAGGACTCTCGCAATCCAGGAATCGGCAAGGAGGAGGGTAATGATAGA
AGGAGGAGGGTAATGATAGAAGTTCAGAAGTGGAGCAGCTGGCCTGGACAT
CCGAAACACAAGGAAGACAGGTCAGGCTGGAAGGAGGAGGGTAATGATAGA
GCCTTCCGTTCTAGAGTATCTGTTTTCCATAAGGAGGAGGGTAATGATAGA
CTCAGGGGCAGAATTCTCTTGCCTGCCACAAAGGAGGAGGGTAATGATAGA
AGGAGGAGGGTAATGATAGAAGAAATCACAACTTCATCCACTGGGGCTATC
AGGAGGAGGGTAATGATAGAAGTAGACAGCTTCACTGCTTTGCTTGGAGGT
AGGAGGAGGGTAATGATAGAAACTAGGCTCAGAAATCTTCTCGCTGTTGGA
CCTCAGGAAGTAGCATTTGGCTGCAACTATAAGGAGGAGGGTAATGATAGA
AGGAGGAGGGTAATGATAGAACATCACTGTGCATTTGTACTTCCCGGAGTG
AACTGAAACGTGATTGGGCTCGTCCCCTCTAAGGAGGAGGGTAATGATAGA
TTTCTGTAAACTCCTGGACCAAGTGTGTCAAAGGAGGAGGGTAATGATAGA
AGGAGGAGGGTAATGATAGAACCACGGAGAAGTACTCTGTCTATCCGAGAC
AGGAGGAGGGTAATGATAGAACACTCAGCTAGTTCTGTCTTCCGGCCATGC
ATAGAGCACCAGCGTGAGTCCCAGAGCCAGAAGGAGGAGGGTAATGATAGA
AGAGCAGAAGGGGGCTTCTGTGCAGGAGGAAAGGAGGAGGGTAATGATAGA
AGGAGGAGGGTAATGATAGAAGTCACTCTCCTCGGCGATCTTGCTGAAATT
TGCTTCTTGCTAGCTTGTTTGTTGTGCCAAAAGGAGGAGGGTAATGATAGA
TACACAAAATGTCGGCAGCTCCTGCCCACCAAGGAGGAGGGTAATGATAGA
AGGAGGAGGGTAATGATAGAAGACCAGAAGCCTGCTGTGTGAAAAGCAGAA
GTCAGCTGGTTGACTTTGTGTGTGTGTGGGAAGGAGGAGGGTAATGATAGA
AGGAGGAGGGTAATGATAGAAACAACTCTGACAACCTCTCCAGGCGCGCAG
CCTTGGGCTTGGATACGCCATGCACCTTCAAAGGAGGAGGGTAATGATAGA
AGGAGGAGGGTAATGATAGAATTTCAAACTTGGGAGTGGAGAAGGACTCCT
TTCACAGAGCACCGAAGTACCATTTCACTTAAGGAGGAGGGTAATGATAGA
AGGAGGAGGGTAATGATAGAACTGATACTGCGACAAGACCGTCTCTTCCTT
CTTCGAGAGCATTTCGCACACCTGGATCGGAAGGAGGAGGGTAATGATAGA
CTTCTGTCACCTCCTTTTTGTCCAGTGTCAAAGGAGGAGGGTAATGATAGA
GTTGACCATGATGCTACTGGCTTTGGAGATAAGGAGGAGGGTAATGATAGA
AGGAGGAGGGTAATGATAGAACAAGGTGCGCTTTAAGTGCTCGCTCCAGTT
AGGAGGAGGGTAATGATAGAATGACTGGCCATTCCACGAGCATTGCTCCCA
AGGAGGAGGGTAATGATAGAAACAACATTTCAGCCTCAGAATATTCCAGGG
TGCTCTTCTCGGGACATGGACGACCTCCCAAAGGAGGAGGGTAATGATAGA
CTGACTCCTGCAATTTGAATCCGGACAGGAAAGGAGGAGGGTAATGATAGA
GGCAATTATCCGCTCTGCACTGGTATTCCAAAGGAGGAGGGTAATGATAGA
AGGAGGAGGGTAATGATAGAAGCCTTGACTGTCTTAAGTTCCATTAAGGGA
GCTGATGTCCACAAGGCACTCCAGGGTCAGAAGGAGGAGGGTAATGATAGA
ACCCTGACCCTCAGGATCTCGCTGAACACCAAGGAGGAGGGTAATGATAGA
AGGAGGAGGGTAATGATAGAAATCATAACCGTAATGGCTGTTGGCTTCCAC
AGGAGGAGGGTAATGATAGAAGGGGAAGGTCACACAGGGGAACCAGGCAAA
AGGAGGAGGGTAATGATAGAAAGACCAGCTCTGGTACTTGTCAGGTAATGG
GATGCCTGCAGTACAGCTGTACTCCCCGCTAAGGAGGAGGGTAATGATAGA
CTCGGTGTGCTCCCTGGAGGTGACGTTATAAAGGAGGAGGGTAATGATAGA
AGGAGGAGGGTAATGATAGAACTTTCGGTGGGGACAGGCTCATAAATACGT
TGAATCCTGAAAGACTTCTGCAGACTGAAGAAGGAGGAGGGTAATGATAGA
TGGAAGGGTCTGTCCTCCTTTTCTTTGTAAAAGGAGGAGGGTAATGATAGA
ATGACTGGCCTTCCGGAGGGACCACTGAACAAGGAGGAGGGTAATGATAGA
AGGAGGAGGGTAATGATAGAATAATACAACTCCCCTCAGGGGCCCTGGAGC
AGGAGGAGGGTAATGATAGAAAGGCTCAAGGGAGGACACTTCCACTTCTGT
CGGCCATAGCTGGAAACCAAGAACAATGAGAAGGAGGAGGGTAATGATAGA
CTGGGTCATTGGAGGTCACCTCGAGAGTCTAAGGAGGAGGGTAATGATAGA
ACTCTAGCCCACCCTGGGAAACAGCTCAGAAAGGAGGAGGGTAATGATAGA
AGGAGGAGGGTAATGATAGAAGAAGACCCGAGCCTGAGGAATGACGTAGCT
CTTGAACTATGCACCTAATGTGCAGCTGGTAAGGAGGAGGGTAATGATAGA
TCCCAGCTTGGCAGCGAAACACTAACACGTAAGGAGGAGGGTAATGATAGA
AGGAGGAGGGTAATGATAGAAGCACGGTGACGTATTCACTCCTGATGGGTT
AGGAGGAGGGTAATGATAGAAACGGTTTGATTCCACTTTGCAGGTGTAGTG
GTCGACCTTCCGGATCTCACTGTACACCGTAAGGAGGAGGGTAATGATAGA
GGAAGTCACTCTTTGCTTTCATAAGGTGGTAAGGAGGAGGGTAATGATAGA
AGGAGGAGGGTAATGATAGAACCAGACTGTACCTCGTTACTCGACAGGATG
GAAGGAGTTTTCCTCAGCCTGGAGGCTTGCAAGGAGGAGGGTAATGATAGA
AGGAGGAGGGTAATGATAGAACCTCGTACTCAATCGTGGTTTTTTCCTTGT
AGGAGGAGGGTAATGATAGAAACCCAACATGAACAAGGCAGCGGGGTTTAA
CCGGTGCTGAGACCTGCTTTTCGAGGTGGTAAGGAGGAGGGTAATGATAGA
AGGAGGAGGGTAATGATAGAACCATTAACTAGCGCCTCTGAGTCTCTGTAT
AGGAGGAGGGTAATGATAGAACGCTTGACAAACTTTGTCCCCACTTCTAAT
ATCTTGTCTGCCGACTGAGGCCCACCTCAGAAGGAGGAGGGTAATGATAGA
AGGAGGAGGGTAATGATAGAACTCCACGGGTTTCTGTTTGGCCTTGGCTTT
TTGGAGGCTGTACAGTAGTACTGTCCTTCCAAGGAGGAGGGTAATGATAGA
CCTTAGGAAACCGTTTCTTTAGTGGGGAATAAGGAGGAGGGTAATGATAGA
CCCCTTCTATGATCATCCCAGGGGGCTTGAAAGGAGGAGGGTAATGATAGA
CTGGATGGTGAAGTTGGCTACAGGTGTGCCAAGGAGGAGGGTAATGATAGA
GCCATTGCTGGCTTGAGGTCTGTCTTCAAGAAGGAGGAGGGTAATGATAGA
AGGAGGAGGGTAATGATAGAACCTGAGCAGCACTGTGTATTTCCAAAGATT
CAGGCTTTCCATATGGATGCTGTTGATGGTAAGGAGGAGGGTAATGATAGA
GGCTACAATCGCCTTGTCTTTTTGGATGATAAGGAGGAGGGTAATGATAGA
TTGCTGCCCATTCATCACCTCCCATGATGGAAGGAGGAGGGTAATGATAGA
AACGCTTGGGTGTCATTCACGACCGCTTGGAAGGAGGAGGGTAATGATAGA
CAGTTGTTGTAGCCAGCCATTTCTCTTCTTAAGGAGGAGGGTAATGATAGA
AGGAGGAGGGTAATGATAGAACACCGCAATGAGCCCTTTCTTCCATGGGGC
