# Supplementary material for: Oncogenic and tumor-suppressive forces converge on a progenitor-orchestrated niche to shape early tumorigenesis
Source: bioRxiv. 2025 Jun 12:2025.06.10.656791. Preprint. [Version 1] doi: 10.1101/2025.06.10.656791 (PMC12259082; doi:10.1101/2025.06.10.656791)
Supplement: Supplement 3 — Data S2. Oligonucleotides used for probing select mRNA expression using smFISH. [file media-3.zip › temp_extracted_probes/LOH20230608_progenitor_nreadout_2_spacer_A_F3_ENSMUST00000029771_RS0793_possible_oligos.fasta]

>F3__ENSMUSG00000028128__413__30__0.6__74.4689__1__Readout_5prime__RS0793__Readout_3prime__RS0793__
GGATGTTATGAGTGTTGGGT A CTCGTCTGTGAGGTCGCACTCGGTGTCTGT A GGATGTTATGAGTGTTGGGT
>F3__ENSMUSG00000028128__533__30__0.5__71.275__1__Readout_5prime__RS0793__Readout_3prime__RS0793__
GGATGTTATGAGTGTTGGGT A GTTTGTAAATGGCGGCTCCTCCCCATGAAT A GGATGTTATGAGTGTTGGGT
>F3__ENSMUSG00000028128__983__30__0.53333__71.7415__1__Readout_5prime__RS0793__Readout_3prime__RS0793__
GGATGTTATGAGTGTTGGGT A TCTGCGCTTGCACAGAGATATGGACAGGAG A GGATGTTATGAGTGTTGGGT
>F3__ENSMUSG00000028128__922__30__0.53333__70.9452__1__Readout_5prime__RS0793__Readout_3prime__RS0793__
GGATGTTATGAGTGTTGGGT A GCTCCCACAATGATGAGTGTTTCTCCCAGG A GGATGTTATGAGTGTTGGGT
>F3__ENSMUSG00000028128__1330__30__0.56667__74.3492__1__Readout_5prime__RS0793__Readout_3prime__RS0793__
GGATGTTATGAGTGTTGGGT A TCTGTCCACTGGCTTTGCCTGGGTGACCTA A GGATGTTATGAGTGTTGGGT
>F3__ENSMUSG00000028128__1220__30__0.43333__68.5033__1__Readout_5prime__RS0793__Readout_3prime__RS0793__
GGATGTTATGAGTGTTGGGT A AGTTCGTCCTAACGTGACAAATGCTAGTGT A GGATGTTATGAGTGTTGGGT
>F3__ENSMUSG00000028128__1081__30__0.6__75.8761__1__Readout_5prime__RS0793__Readout_3prime__RS0793__
GGATGTTATGAGTGTTGGGT A ACAGTGCCGTGCAGGCAGTGTGAGCGTTAG A GGATGTTATGAGTGTTGGGT
>F3__ENSMUSG00000028128__1553__30__0.43333__68.337__1__Readout_5prime__RS0793__Readout_3prime__RS0793__
GGATGTTATGAGTGTTGGGT A GCCCCAAGCAGAAATATCCTGCATTTAACA A GGATGTTATGAGTGTTGGGT
>F3__ENSMUSG00000028128__94__30__0.6__74.0284__1__Readout_5prime__RS0793__Readout_3prime__RS0793__
GGATGTTATGAGTGTTGGGT A TACAGGAGCGATCGGAGGGAGCGAGTGATG A GGATGTTATGAGTGTTGGGT
>F3__ENSMUSG00000028128__473__30__0.6__73.553__1__Readout_5prime__RS0793__Readout_3prime__RS0793__
GGATGTTATGAGTGTTGGGT A GTTCCTCCGTGGGACAGAGAGGACCTTTGC A GGATGTTATGAGTGTTGGGT
>F3__ENSMUSG00000028128__953__30__0.53333__71.0174__1__Readout_5prime__RS0793__Readout_3prime__RS0793__
GGATGTTATGAGTGTTGGGT A GATGATAAAGATGGTGGCCAGGAGCACCAC A GGATGTTATGAGTGTTGGGT
>F3__ENSMUSG00000028128__735__30__0.43333__67.4583__0.99913__Readout_5prime__RS0793__Readout_3prime__RS0793__
GGATGTTATGAGTGTTGGGT A CCGTGCTTGAGCCTTTCCGATAAGTAATTA A GGATGTTATGAGTGTTGGGT
>F3__ENSMUSG00000028128__383__30__0.43333__68.2442__0.99819__Readout_5prime__RS0793__Readout_3prime__RS0793__
GGATGTTATGAGTGTTGGGT A GGTCGAGAAGCACTTGTTTTTCCAGTTTCT A GGATGTTATGAGTGTTGGGT
>F3__ENSMUSG00000028128__251__30__0.6__75.9328__0.99623__Readout_5prime__RS0793__Readout_3prime__RS0793__
GGATGTTATGAGTGTTGGGT A TTTCTCTGGAATGCCTGCACCCGCGGTCAC A GGATGTTATGAGTGTTGGGT
>F3__ENSMUSG00000028128__593__30__0.43333__69.2284__1__Readout_5prime__RS0793__Readout_3prime__RS0793__
GGATGTTATGAGTGTTGGGT A AAACTGCTGAATTACTGGCTGTCCAAGGTT A GGATGTTATGAGTGTTGGGT
>F3__ENSMUSG00000028128__702__30__0.53333__74.5894__1__Readout_5prime__RS0793__Readout_3prime__RS0793__
GGATGTTATGAGTGTTGGGT A AACCCAAGTCCTTGCCAAAGACTTGCCGCA A GGATGTTATGAGTGTTGGGT
>F3__ENSMUSG00000028128__1111__30__0.56667__73.8937__0.98769__Readout_5prime__RS0793__Readout_3prime__RS0793__
GGATGTTATGAGTGTTGGGT A GTTGCACAGTTCCCATCAGAGCTCTCCGCA A GGATGTTATGAGTGTTGGGT
>F3__ENSMUSG00000028128__672__30__0.43333__66.4062__1__Readout_5prime__RS0793__Readout_3prime__RS0793__
GGATGTTATGAGTGTTGGGT A GGGTGAGGAATGTACCATTCTTTCTGACTA A GGATGTTATGAGTGTTGGGT
>F3__ENSMUSG00000028128__1506__30__0.43333__68.5056__1__Readout_5prime__RS0793__Readout_3prime__RS0793__
GGATGTTATGAGTGTTGGGT A GCCACTTGCTTTGAACTTCCAAAAGTACCT A GGATGTTATGAGTGTTGGGT
>F3__ENSMUSG00000028128__797__30__0.43333__67.0011__0.98629__Readout_5prime__RS0793__Readout_3prime__RS0793__
GGATGTTATGAGTGTTGGGT A GCTTACTCCTTCTTCCACATCAATCGAGAA A GGATGTTATGAGTGTTGGGT
>F3__ENSMUSG00000028128__503__30__0.5__70.1742__1__Readout_5prime__RS0793__Readout_3prime__RS0793__
GGATGTTATGAGTGTTGGGT A CACAAGTTGGTCTCCGTCTCCATGAACTGA A GGATGTTATGAGTGTTGGGT
>F3__ENSMUSG00000028128__1155__30__0.6__74.3744__1__Readout_5prime__RS0793__Readout_3prime__RS0793__
GGATGTTATGAGTGTTGGGT A AAGGCAGCCTCTCTGAGCTAGGATCGGCAG A GGATGTTATGAGTGTTGGGT
>F3__ENSMUSG00000028128__1046__30__0.6__75.5381__1__Readout_5prime__RS0793__Readout_3prime__RS0793__
GGATGTTATGAGTGTTGGGT A TCAGCCTTTCCTCTATGCCAAGCGCGACGG A GGATGTTATGAGTGTTGGGT
>F3__ENSMUSG00000028128__1190__30__0.46667__69.0316__1__Readout_5prime__RS0793__Readout_3prime__RS0793__
GGATGTTATGAGTGTTGGGT A TGGAATCAAAGCGTTAGCTGGAGTAACAGG A GGATGTTATGAGTGTTGGGT
>F3__ENSMUSG00000028128__563__30__0.46667__69.3844__1__Readout_5prime__RS0793__Readout_3prime__RS0793__
GGATGTTATGAGTGTTGGGT A TGTGTCTCGGTAAGGTAAAAACTTTGGGGC A GGATGTTATGAGTGTTGGGT
>F3__ENSMUSG00000028128__338__30__0.43333__66.3365__1__Readout_5prime__RS0793__Readout_3prime__RS0793__
GGATGTTATGAGTGTTGGGT A CTGTACAGTGTAGGTATAGTTGGTGGGTTT A GGATGTTATGAGTGTTGGGT
>F3__ENSMUSG00000028128__1013__30__0.53333__72.1103__1__Readout_5prime__RS0793__Readout_3prime__RS0793__
GGATGTTATGAGTGTTGGGT A GTTCTTCCCTTTCTGTCCCGCTCGGTTCTT A GGATGTTATGAGTGTTGGGT
>F3__ENSMUSG00000028128__1412__30__0.43333__66.5625__1__Readout_5prime__RS0793__Readout_3prime__RS0793__
GGATGTTATGAGTGTTGGGT A GTTCCCACTTTACTGTTCTACAGCCTATGA A GGATGTTATGAGTGTTGGGT
>F3__ENSMUSG00000028128__1300__30__0.43333__66.154__1__Readout_5prime__RS0793__Readout_3prime__RS0793__
GGATGTTATGAGTGTTGGGT A GTGTCTTCCTGAGTGTAGACCATACAATCT A GGATGTTATGAGTGTTGGGT
>F3__ENSMUSG00000028128__443__30__0.5__71.1033__0.99891__Readout_5prime__RS0793__Readout_3prime__RS0793__
GGATGTTATGAGTGTTGGGT A TTCATAGGCCCAGGTCACATCCTTCACGAT A GGATGTTATGAGTGTTGGGT
>F3__ENSMUSG00000028128__1442__30__0.43333__68.7345__1__Readout_5prime__RS0793__Readout_3prime__RS0793__
GGATGTTATGAGTGTTGGGT A AAAAGTACGACTGTTAGAAAAGTCCGCCCA A GGATGTTATGAGTGTTGGGT
>F3__ENSMUSG00000028128__308__30__0.43333__67.7299__1__Readout_5prime__RS0793__Readout_3prime__RS0793__
GGATGTTATGAGTGTTGGGT A GGGTTGCCACTCCAAAATTGTCTTGAAATC A GGATGTTATGAGTGTTGGGT
>F3__ENSMUSG00000028128__1360__30__0.46667__69.5847__1__Readout_5prime__RS0793__Readout_3prime__RS0793__
GGATGTTATGAGTGTTGGGT A CAAAAGCCCACCCAGGTTATATGAAAGGCA A GGATGTTATGAGTGTTGGGT
>F3__ENSMUSG00000028128__1250__30__0.43333__66.7884__1__Readout_5prime__RS0793__Readout_3prime__RS0793__
GGATGTTATGAGTGTTGGGT A GCTGTAGTGTTAACCAGTTTGTACCGTTTC A GGATGTTATGAGTGTTGGGT
>F3__ENSMUSG00000028128__1631__30__0.43333__67.3375__1__Readout_5prime__RS0793__Readout_3prime__RS0793__
GGATGTTATGAGTGTTGGGT A GAGTTGGCTGTCAAATGTTTAAACCCCATC A GGATGTTATGAGTGTTGGGT
>F3__ENSMUSG00000028128__872__30__0.5__70.014__0.99968__Readout_5prime__RS0793__Readout_3prime__RS0793__
GGATGTTATGAGTGTTGGGT A GCACACTGTACTGCTTCCTGGGCTATTTTG A GGATGTTATGAGTGTTGGGT
>F3__ENSMUSG00000028128__604__30__0.43333__67.3278__1__Readout_5prime__RS0793__Readout_3prime__RS0793__
GGATGTTATGAGTGTTGGGT A CCATCTTGTTCAAACTGCTGAATTACTGGC A GGATGTTATGAGTGTTGGGT
>F3__ENSMUSG00000028128__1097__30__0.6__75.615__1__Readout_5prime__RS0793__Readout_3prime__RS0793__
GGATGTTATGAGTGTTGGGT A ATCAGAGCTCTCCGCAACAGTGCCGTGCAG A GGATGTTATGAGTGTTGGGT
>F3__ENSMUSG00000028128__994__30__0.53333__72.9826__1__Readout_5prime__RS0793__Readout_3prime__RS0793__
GGATGTTATGAGTGTTGGGT A GCTCGGTTCTTTCTGCGCTTGCACAGAGAT A GGATGTTATGAGTGTTGGGT
>F3__ENSMUSG00000028128__581__30__0.5__71.0672__1__Readout_5prime__RS0793__Readout_3prime__RS0793__
GGATGTTATGAGTGTTGGGT A TACTGGCTGTCCAAGGTTTGTGTCTCGGTA A GGATGTTATGAGTGTTGGGT
>F3__ENSMUSG00000028128__1026__30__0.6__75.4737__1__Readout_5prime__RS0793__Readout_3prime__RS0793__
GGATGTTATGAGTGTTGGGT A AGCGCGACGGGGTGTTCTTCCCTTTCTGTC A GGATGTTATGAGTGTTGGGT
>F3__ENSMUSG00000028128__1264__30__0.43333__70.0828__1__Readout_5prime__RS0793__Readout_3prime__RS0793__
GGATGTTATGAGTGTTGGGT A TTTGTGCAAAAGGCGCTGTAGTGTTAACCA A GGATGTTATGAGTGTTGGGT
>F3__ENSMUSG00000028128__1066__30__0.56667__73.3045__1__Readout_5prime__RS0793__Readout_3prime__RS0793__
GGATGTTATGAGTGTTGGGT A CAGTGTGAGCGTTAGCGGCTTCAGCCTTTC A GGATGTTATGAGTGTTGGGT
>F3__ENSMUSG00000028128__1137__30__0.6__75.0689__1__Readout_5prime__RS0793__Readout_3prime__RS0793__
GGATGTTATGAGTGTTGGGT A TAGGATCGGCAGGCTCCACGCTCCATGTTG A GGATGTTATGAGTGTTGGGT
>F3__ENSMUSG00000028128__1233__30__0.43333__68.6192__1__Readout_5prime__RS0793__Readout_3prime__RS0793__
GGATGTTATGAGTGTTGGGT A TTTGTACCGTTTCAGTTCGTCCTAACGTGA A GGATGTTATGAGTGTTGGGT
>F3__ENSMUSG00000028128__1574__30__0.43333__67.548__1__Readout_5prime__RS0793__Readout_3prime__RS0793__
GGATGTTATGAGTGTTGGGT A GAAAGTACAAATCACAAAGATGCCCCAAGC A GGATGTTATGAGTGTTGGGT
>F3__ENSMUSG00000028128__1127__30__0.6__75.796__1__Readout_5prime__RS0793__Readout_3prime__RS0793__
GGATGTTATGAGTGTTGGGT A AGGCTCCACGCTCCATGTTGCACAGTTCCC A GGATGTTATGAGTGTTGGGT
>F3__ENSMUSG00000028128__1276__30__0.43333__68.7099__0.99931__Readout_5prime__RS0793__Readout_3prime__RS0793__
GGATGTTATGAGTGTTGGGT A CAATCTAAAGCATTTGTGCAAAAGGCGCTG A GGATGTTATGAGTGTTGGGT
>F3__ENSMUSG00000028128__855__30__0.43333__67.2308__1__Readout_5prime__RS0793__Readout_3prime__RS0793__
GGATGTTATGAGTGTTGGGT A CTGGGCTATTTTGGTTAGTTTTCCTGGAGA A GGATGTTATGAGTGTTGGGT
>F3__ENSMUSG00000028128__1473__30__0.43333__68.3834__1__Readout_5prime__RS0793__Readout_3prime__RS0793__
GGATGTTATGAGTGTTGGGT A CGAGGGAAAAAACACCCAAATACCGCTTTA A GGATGTTATGAGTGTTGGGT
>F3__ENSMUSG00000028128__885__30__0.53333__72.5789__1__Readout_5prime__RS0793__Readout_3prime__RS0793__
GGATGTTATGAGTGTTGGGT A TCCATTGCTCGGTGCACACTGTACTGCTTC A GGATGTTATGAGTGTTGGGT
>F3__ENSMUSG00000028128__905__30__0.46667__69.0482__1__Readout_5prime__RS0793__Readout_3prime__RS0793__
GGATGTTATGAGTGTTGGGT A TGTTTCTCCCAGGAAACTCTTCCATTGCTC A GGATGTTATGAGTGTTGGGT
>F3__ENSMUSG00000028128__1207__30__0.43333__67.6686__1__Readout_5prime__RS0793__Readout_3prime__RS0793__
GGATGTTATGAGTGTTGGGT A GTGACAAATGCTAGTGTTGGAATCAAAGCG A GGATGTTATGAGTGTTGGGT
>F3__ENSMUSG00000028128__1175__30__0.56667__74.8597__1__Readout_5prime__RS0793__Readout_3prime__RS0793__
GGATGTTATGAGTGTTGGGT A AGCTGGAGTAACAGGCCATGAAGGCAGCCT A GGATGTTATGAGTGTTGGGT
