# Supplementary material for: Oncogenic and tumor-suppressive forces converge on a progenitor-orchestrated niche to shape early tumorigenesis
Source: bioRxiv. 2025 Jun 12:2025.06.10.656791. Preprint. [Version 1] doi: 10.1101/2025.06.10.656791 (PMC12259082; doi:10.1101/2025.06.10.656791)
Supplement: Supplement 3 — Data S2. Oligonucleotides used for probing select mRNA expression using smFISH. [file media-3.zip › temp_extracted_probes/LOH20230608_progenitor_nreadout_1_spacer_A_ITGB4_ENSMUST00000106461_RS0584_possible_oligos.fasta]

>ITGB4__ENSMUSG00000020758__2583__30__0.6__74.3429__0.99507__Readout_5prime__RS0584__Readout_3prime__
TGGGAGGATTGAGATGAGTT A CAGGAGGAAGATGAGCAGGGGGATGAGCCA
>ITGB4__ENSMUSG00000020758__1438__30__0.43333__66.3393__1__Readout_5prime__Readout_3prime__RS0584__
CGGGGAAATACTTATGGAGCTTCTCATAGT A TGGGAGGATTGAGATGAGTT
>ITGB4__ENSMUSG00000020758__491__30__0.6__75.9618__0.99259__Readout_5prime__RS0584__Readout_3prime__
TGGGAGGATTGAGATGAGTT A AGGTCTCCAGGGAGGCTGGCACTCAGCATT
>ITGB4__ENSMUSG00000020758__4166__30__0.6__75.31__1__Readout_5prime__RS0584__Readout_3prime__
TGGGAGGATTGAGATGAGTT A ATCTCGCCATTGGTCTCAGCTGGCTCTGCC
>ITGB4__ENSMUSG00000020758__5445__30__0.6__74.7882__0.88219__Readout_5prime__Readout_3prime__RS0584__
TTGGGCCATCTCACAGGTCACCAGGTAGCC A TGGGAGGATTGAGATGAGTT
>ITGB4__ENSMUSG00000020758__552__30__0.6__74.9682__0.97323__Readout_5prime__RS0584__Readout_3prime__
TGGGAGGATTGAGATGAGTT A CTTGTCCACCCGGATGCACTCGGTACAGCT
>ITGB4__ENSMUSG00000020758__2994__30__0.43333__66.4484__1__Readout_5prime__Readout_3prime__RS0584__
GCTGACCTGTCTATACACCTCATTCAGATT A TGGGAGGATTGAGATGAGTT
>ITGB4__ENSMUSG00000020758__4816__30__0.6__75.3428__1__Readout_5prime__Readout_3prime__RS0584__
GATGCGTGCCATAGGCCACATTGGCTGCAG A TGGGAGGATTGAGATGAGTT
>ITGB4__ENSMUSG00000020758__1269__30__0.56667__75.1906__1__Readout_5prime__Readout_3prime__RS0584__
ATCATTGCGGTTCATGATGCCGGCCAGCAC A TGGGAGGATTGAGATGAGTT
>ITGB4__ENSMUSG00000020758__6018__30__0.53333__71.4866__1__Readout_5prime__RS0584__Readout_3prime__
TGGGAGGATTGAGATGAGTT A ACTTTATGGTTCCTGGACAGCACCTACCCC
>ITGB4__ENSMUSG00000020758__3360__30__0.6__74.4853__1__Readout_5prime__Readout_3prime__RS0584__
GATGTTTACCAGACGGCGACCAAGGGTGGC A TGGGAGGATTGAGATGAGTT
>ITGB4__ENSMUSG00000020758__1628__30__0.56667__74.8675__1__Readout_5prime__Readout_3prime__RS0584__
ACTTCCCCCCGCTTGATGTGAAAGGACCCA A TGGGAGGATTGAGATGAGTT
>ITGB4__ENSMUSG00000020758__1718__30__0.53333__72.7028__1__Readout_5prime__RS0584__Readout_3prime__
TGGGAGGATTGAGATGAGTT A ATGTTGCCCCCTTGGTCTTCTTTAGCCAGC
>ITGB4__ENSMUSG00000020758__4196__30__0.56667__72.6011__1__Readout_5prime__Readout_3prime__RS0584__
ACCAGTCCATAGCAGACCTCGTAGGCTGTG A TGGGAGGATTGAGATGAGTT
>ITGB4__ENSMUSG00000020758__653__30__0.6__75.6394__0.99809__Readout_5prime__RS0584__Readout_3prime__
TGGGAGGATTGAGATGAGTT A ATGACCAGGATGCTCTCTCCCCTGCAGCCT
>ITGB4__ENSMUSG00000020758__3671__30__0.6__75.9028__1__Readout_5prime__Readout_3prime__RS0584__
TTGCTGAGTTGGACTTGGAAGCGGCGGACC A TGGGAGGATTGAGATGAGTT
>ITGB4__ENSMUSG00000020758__1658__30__0.56667__74.262__1__Readout_5prime__RS0584__Readout_3prime__
TGGGAGGATTGAGATGAGTT A ACTGCCCGGAGATGCACATTGTATGTGCCC
>ITGB4__ENSMUSG00000020758__3152__30__0.6__75.559__0.99993__Readout_5prime__RS0584__Readout_3prime__
TGGGAGGATTGAGATGAGTT A TGGAAGGACCCCTGCTCCACCTGCTTCTCT
>ITGB4__ENSMUSG00000020758__5596__30__0.6__74.8867__1__Readout_5prime__Readout_3prime__RS0584__
TGATGATACCCTCACGCTCTGGCCCGAAGC A TGGGAGGATTGAGATGAGTT
>ITGB4__ENSMUSG00000020758__2057__30__0.56667__71.7219__1__Readout_5prime__RS0584__Readout_3prime__
TGGGAGGATTGAGATGAGTT A GAGGTCCGGGGACACTGGAAGTTGTCATAC
>ITGB4__ENSMUSG00000020758__844__30__0.5__69.5305__1__Readout_5prime__RS0584__Readout_3prime__
TGGGAGGATTGAGATGAGTT A CAGACATGGAGTTGGAGAAGTCCATGAGGA
>ITGB4__ENSMUSG00000020758__2690__30__0.53333__72.7184__1__Readout_5prime__RS0584__Readout_3prime__
TGGGAGGATTGAGATGAGTT A TTAAAGCCCACCATGTGACCTCGGTTGCAG
>ITGB4__ENSMUSG00000020758__3782__30__0.46667__69.0266__1__Readout_5prime__RS0584__Readout_3prime__
TGGGAGGATTGAGATGAGTT A GGCGGAGGCGATGAAAGTGTTTGATTTATG
>ITGB4__ENSMUSG00000020758__4864__30__0.6__75.6506__1__Readout_5prime__RS0584__Readout_3prime__
TGGGAGGATTGAGATGAGTT A TAAGGGTGGAGGACGTGCTCAGCACTCGGT
>ITGB4__ENSMUSG00000020758__3722__30__0.6__75.9263__1__Readout_5prime__RS0584__Readout_3prime__
TGGGAGGATTGAGATGAGTT A AGAATAACGGTGGTTGTGCTGGGCTGGCCC
>ITGB4__ENSMUSG00000020758__1528__30__0.5__70.1373__1__Readout_5prime__RS0584__Readout_3prime__
TGGGAGGATTGAGATGAGTT A TGTCCAGGTTGGAGCGAATTCGATAGAAGG
>ITGB4__ENSMUSG00000020758__3330__30__0.6__75.4101__1__Readout_5prime__Readout_3prime__RS0584__
AGTGCCCACAGGGACATCAATGGCCTCCAC A TGGGAGGATTGAGATGAGTT
>ITGB4__ENSMUSG00000020758__694__30__0.43333__68.3548__1__Readout_5prime__RS0584__Readout_3prime__
TGGGAGGATTGAGATGAGTT A TGTCGATCTGGGTGTTCTCTGTGATTTCAA
>ITGB4__ENSMUSG00000020758__1595__30__0.56667__71.8128__0.96164__Readout_5prime__Readout_3prime__RS0584__
TCCGTCTTCTGGAGAGTATCGGAGGTGACC A TGGGAGGATTGAGATGAGTT
>ITGB4__ENSMUSG00000020758__1778__30__0.6__74.9374__1__Readout_5prime__Readout_3prime__RS0584__
ACGTCACAGATCACACTCGCGTCCATCCGG A TGGGAGGATTGAGATGAGTT
>ITGB4__ENSMUSG00000020758__1995__30__0.6__75.7276__1__Readout_5prime__RS0584__Readout_3prime__
TGGGAGGATTGAGATGAGTT A ATAGCACACACAGCGTCCGCACTGGCACTC
>ITGB4__ENSMUSG00000020758__3532__30__0.5__71.2652__1__Readout_5prime__RS0584__Readout_3prime__
TGGGAGGATTGAGATGAGTT A AATCCCGGTGTCCGTGTGCTGTATTATCCT
>ITGB4__ENSMUSG00000020758__4256__30__0.53333__72.2778__1__Readout_5prime__Readout_3prime__RS0584__
TTCTTGGGGTTGTCCACGAGCACCTTCTTC A TGGGAGGATTGAGATGAGTT
>ITGB4__ENSMUSG00000020758__5726__30__0.6__75.3649__0.9933__Readout_5prime__Readout_3prime__RS0584__
ATGAGGAAGGGCTCAGTCGTGGTGCTGTGC A TGGGAGGATTGAGATGAGTT
>ITGB4__ENSMUSG00000020758__2720__30__0.46667__67.8002__1__Readout_5prime__RS0584__Readout_3prime__
TGGGAGGATTGAGATGAGTT A AGGTTCTCCCGAAGCATATAGTGATCTTCC
>ITGB4__ENSMUSG00000020758__1317__30__0.6__75.2397__0.99765__Readout_5prime__Readout_3prime__RS0584__
TGTCTTGTATTGGGTGTAGGCGCCCGAGGC A TGGGAGGATTGAGATGAGTT
>ITGB4__ENSMUSG00000020758__4049__30__0.6__75.0651__1__Readout_5prime__Readout_3prime__RS0584__
ACCAGTGAGCTATAGGGCCCCTCACCCTGT A TGGGAGGATTGAGATGAGTT
>ITGB4__ENSMUSG00000020758__874__30__0.56667__73.6623__1__Readout_5prime__RS0584__Readout_3prime__
TGGGAGGATTGAGATGAGTT A GCCCCATCTGCTTGAGGTTGTCCAGATCGT
>ITGB4__ENSMUSG00000020758__1468__30__0.6__75.1314__1__Readout_5prime__Readout_3prime__RS0584__
AATCCTCCTGCAGGACGCCCAGAGAGGAGA A TGGGAGGATTGAGATGAGTT
>ITGB4__ENSMUSG00000020758__1498__30__0.6__73.8171__0.98346__Readout_5prime__Readout_3prime__RS0584__
CCTCCTCCAGCAGCTCCACGATGTTGGATG A TGGGAGGATTGAGATGAGTT
>ITGB4__ENSMUSG00000020758__4015__30__0.5__69.7608__1__Readout_5prime__Readout_3prime__RS0584__
CATAGGCACACACCTTCATTTCGTAGTCGC A TGGGAGGATTGAGATGAGTT
>ITGB4__ENSMUSG00000020758__3845__30__0.6__75.8418__1__Readout_5prime__RS0584__Readout_3prime__
TGGGAGGATTGAGATGAGTT A ATCTTCCTGGACCCGGCAGCCTTGGCATTG
>ITGB4__ENSMUSG00000020758__2027__30__0.6__75.9601__1__Readout_5prime__Readout_3prime__RS0584__
TCGCAGAAGTGACCCTCGTAGCGGCCTTCA A TGGGAGGATTGAGATGAGTT
>ITGB4__ENSMUSG00000020758__981__30__0.56667__73.1789__0.99622__Readout_5prime__RS0584__Readout_3prime__
TGGGAGGATTGAGATGAGTT A TTTCTCGGGCCTCATGTCTGTCTGTGGGAC
>ITGB4__ENSMUSG00000020758__4106__30__0.6__75.8946__0.99763__Readout_5prime__Readout_3prime__RS0584__
ACATTGAAAGCCAGCCTCCCTGGCTCGCTG A TGGGAGGATTGAGATGAGTT
>ITGB4__ENSMUSG00000020758__1886__30__0.56667__73.7076__1__Readout_5prime__RS0584__Readout_3prime__
TGGGAGGATTGAGATGAGTT A CAGGTTTTGCCACTCCAGCCCTCATTGCAC
>ITGB4__ENSMUSG00000020758__3925__30__0.56667__72.025__1__Readout_5prime__Readout_3prime__RS0584__
CAGACTCAGAGTCGCCCTGGATCCAGTACT A TGGGAGGATTGAGATGAGTT
>ITGB4__ENSMUSG00000020758__4403__30__0.6__75.4101__1__Readout_5prime__Readout_3prime__RS0584__
ATGATAGGGATGGACATGGGCCGCTTGGGC A TGGGAGGATTGAGATGAGTT
>ITGB4__ENSMUSG00000020758__2914__30__0.6__75.4444__1__Readout_5prime__RS0584__Readout_3prime__
TGGGAGGATTGAGATGAGTT A TAAGGTTCTCAGTGCAGAGGCGGCCAAGGC
>ITGB4__ENSMUSG00000020758__3390__30__0.43333__67.7326__1__Readout_5prime__Readout_3prime__RS0584__
TACCCCACTAGCTTGTTCCTTGATAATGGT A TGGGAGGATTGAGATGAGTT
>ITGB4__ENSMUSG00000020758__2188__30__0.6__75.7014__1__Readout_5prime__Readout_3prime__RS0584__
TGCAGATGCCCCCGTTGCTATCGATGCAGG A TGGGAGGATTGAGATGAGTT
>ITGB4__ENSMUSG00000020758__4970__30__0.6__75.1665__1__Readout_5prime__RS0584__Readout_3prime__
TGGGAGGATTGAGATGAGTT A GCCCCACGGGAATCTTGGGAGGAAAGGGAA
>ITGB4__ENSMUSG00000020758__1916__30__0.6__73.7642__1__Readout_5prime__Readout_3prime__RS0584__
GTGTCACTCAGAGAGCCGGTGGAGCAGTTG A TGGGAGGATTGAGATGAGTT
>ITGB4__ENSMUSG00000020758__2368__30__0.6__75.9954__1__Readout_5prime__RS0584__Readout_3prime__
TGGGAGGATTGAGATGAGTT A AATCGTCACACGCGCGCCCTTTCTTCTCCC
>ITGB4__ENSMUSG00000020758__3502__30__0.53333__71.2898__1__Readout_5prime__Readout_3prime__RS0584__
GTGTGCTATAGGAGACCTGGGACTTGCCAT A TGGGAGGATTGAGATGAGTT
>ITGB4__ENSMUSG00000020758__3562__30__0.6__74.5891__0.99975__Readout_5prime__RS0584__Readout_3prime__
TGGGAGGATTGAGATGAGTT A GGAACAGCAGCTCTCCCTCCACAGGGACAT
>ITGB4__ENSMUSG00000020758__2817__30__0.56667__74.09__1__Readout_5prime__Readout_3prime__RS0584__
GCGCTGCACATTGTTGGTGATCTTCCAGCG A TGGGAGGATTGAGATGAGTT
>ITGB4__ENSMUSG00000020758__1145__30__0.56667__74.4633__1__Readout_5prime__Readout_3prime__RS0584__
ACAGCTGTCTGCAGGATGGCATCAAAGCCC A TGGGAGGATTGAGATGAGTT
>ITGB4__ENSMUSG00000020758__4226__30__0.5__70.2189__1__Readout_5prime__Readout_3prime__RS0584__
ATAGGTCCAATGGGTCGGTTGTCCTCATTG A TGGGAGGATTGAGATGAGTT
>ITGB4__ENSMUSG00000020758__1565__30__0.6__75.2754__0.95412__Readout_5prime__RS0584__Readout_3prime__
TGGGAGGATTGAGATGAGTT A TCTGTTCTCAGGCCTCTGGGGCTGTCCAGA
>ITGB4__ENSMUSG00000020758__1407__30__0.43333__67.325__1__Readout_5prime__RS0584__Readout_3prime__
TGGGAGGATTGAGATGAGTT A GCTGTAAGAGTAGTTGGTGACAGCAAAGAT
>ITGB4__ENSMUSG00000020758__6137__30__0.5__71.8596__1__Readout_5prime__RS0584__Readout_3prime__
TGGGAGGATTGAGATGAGTT A GGGGACTTGTGCCAGCTCCAGTTTTTTGTT
>ITGB4__ENSMUSG00000020758__779__30__0.6__75.7657__0.99804__Readout_5prime__Readout_3prime__RS0584__
ACCTGGAACACAAAGCTGCGCTCCTCACCC A TGGGAGGATTGAGATGAGTT
>ITGB4__ENSMUSG00000020758__5048__30__0.6__75.5764__1__Readout_5prime__Readout_3prime__RS0584__
TCCTGCCAGCTCACCTTCAAAGACGTGGGC A TGGGAGGATTGAGATGAGTT
>ITGB4__ENSMUSG00000020758__582__30__0.56667__73.7642__1__Readout_5prime__Readout_3prime__RS0584__
GAACAGCTCGTCTGTGCAGTAGGCACAGCT A TGGGAGGATTGAGATGAGTT
>ITGB4__ENSMUSG00000020758__3296__30__0.56667__73.3584__1__Readout_5prime__Readout_3prime__RS0584__
AGCTGCTTCTCATCATCATCCTCAGGCCGG A TGGGAGGATTGAGATGAGTT
>ITGB4__ENSMUSG00000020758__1115__30__0.6__73.7846__1__Readout_5prime__RS0584__Readout_3prime__
TGGGAGGATTGAGATGAGTT A CCTTCAGGAGCGTCCAGGTTGCCTGAGATG
>ITGB4__ENSMUSG00000020758__4927__30__0.6__75.4861__1__Readout_5prime__Readout_3prime__RS0584__
AGTCCCTGGGAAGTGTGCCTGAGTGGGAGT A TGGGAGGATTGAGATGAGTT
>ITGB4__ENSMUSG00000020758__2252__30__0.6__74.2311__1__Readout_5prime__Readout_3prime__RS0584__
GTGTCCGTGTAGAGCGACTGCTGGTTGCAG A TGGGAGGATTGAGATGAGTT
>ITGB4__ENSMUSG00000020758__5108__30__0.53333__70.84__0.9953__Readout_5prime__Readout_3prime__RS0584__
CCGCCGTTTAGTAGCTGGTATTCCACACTG A TGGGAGGATTGAGATGAGTT
>ITGB4__ENSMUSG00000020758__1__30__0.53333__71.4225__0.99282__Readout_5prime__RS0584__Readout_3prime__
TGGGAGGATTGAGATGAGTT A TTAATACAGTGAGCCCAGCTGGGTCAGTCC
>ITGB4__ENSMUSG00000020758__1838__30__0.5__70.9043__0.9987__Readout_5prime__RS0584__Readout_3prime__
TGGGAGGATTGAGATGAGTT A AAGTCTCCTCTGAAGTGACAGCGAGCTGAT
>ITGB4__ENSMUSG00000020758__3054__30__0.56667__75.2313__1__Readout_5prime__Readout_3prime__RS0584__
TTGCTTTTTCCCGGTGTTGGGCTGCTGTCG A TGGGAGGATTGAGATGAGTT
>ITGB4__ENSMUSG00000020758__394__30__0.6__75.9305__1__Readout_5prime__Readout_3prime__RS0584__
AGACTACCTCGGACTTGGGCTGCGTTGGGT A TGGGAGGATTGAGATGAGTT
>ITGB4__ENSMUSG00000020758__1808__30__0.56667__73.5909__0.98884__Readout_5prime__Readout_3prime__RS0584__
CGAACTTCCTTTTGCAGCTCACAGGGGCAC A TGGGAGGATTGAGATGAGTT
>ITGB4__ENSMUSG00000020758__5255__30__0.6__74.1602__1__Readout_5prime__Readout_3prime__RS0584__
TCGATGGTGATGACACCCTCTCGCTCTCGG A TGGGAGGATTGAGATGAGTT
>ITGB4__ENSMUSG00000020758__2619__30__0.56667__74.8226__0.99614__Readout_5prime__RS0584__Readout_3prime__
TGGGAGGATTGAGATGAGTT A TTTCCAGCAGAGCAGCAGAAGCAACGCCAG
>ITGB4__ENSMUSG00000020758__4357__30__0.6__73.3125__1__Readout_5prime__Readout_3prime__RS0584__
TGATAGCCTCTCTCTCGGGTCCCCATCCTG A TGGGAGGATTGAGATGAGTT
>ITGB4__ENSMUSG00000020758__1688__30__0.53333__71.6311__1__Readout_5prime__Readout_3prime__RS0584__
TGGCACACATGTGTCCCATCTATGTCCTCC A TGGGAGGATTGAGATGAGTT
>ITGB4__ENSMUSG00000020758__1085__30__0.43333__68.1051__1__Readout_5prime__Readout_3prime__RS0584__
CGTTCTCCTTGCAGTTTGTTCCAGAATTCT A TGGGAGGATTGAGATGAGTT
>ITGB4__ENSMUSG00000020758__2757__30__0.6__75.8369__1__Readout_5prime__RS0584__Readout_3prime__
TGGGAGGATTGAGATGAGTT A TCGTAGCATGGGCGTGTCCAGGTGGTCAGA
>ITGB4__ENSMUSG00000020758__4440__30__0.6__75.4682__1__Readout_5prime__Readout_3prime__RS0584__
TTCTCCACCCTGGGCGTCCACTATGGGGAT A TGGGAGGATTGAGATGAGTT
>ITGB4__ENSMUSG00000020758__2316__30__0.6__73.823__1__Readout_5prime__Readout_3prime__RS0584__
TACGCAGGAGCGGAGATCCTCACAGAGACC A TGGGAGGATTGAGATGAGTT
>ITGB4__ENSMUSG00000020758__5988__30__0.6__74.2531__1__Readout_5prime__RS0584__Readout_3prime__
TGGGAGGATTGAGATGAGTT A TGCTCTCTGACTACAGGGGCTGGCTCTGTG
>ITGB4__ENSMUSG00000020758__4747__30__0.6__74.9592__1__Readout_5prime__RS0584__Readout_3prime__
TGGGAGGATTGAGATGAGTT A AGTCCATCCGGCCATTCACCAGGTGCTCTC
>ITGB4__ENSMUSG00000020758__1239__30__0.6__74.3283__1__Readout_5prime__RS0584__Readout_3prime__
TGGGAGGATTGAGATGAGTT A GTTGGCACCATCAGCCTCGTAGTGGAAGGC
>ITGB4__ENSMUSG00000020758__4316__30__0.53333__71.717__1__Readout_5prime__RS0584__Readout_3prime__
TGGGAGGATTGAGATGAGTT A GCCTTAACCGTGTATCGGTATGGCTGGGAT
>ITGB4__ENSMUSG00000020758__5866__30__0.43333__67.1931__1__Readout_5prime__Readout_3prime__RS0584__
AGGTTTGGAAGAACTGTTGGTCCATATGAG A TGGGAGGATTGAGATGAGTT
>ITGB4__ENSMUSG00000020758__6048__30__0.46667__67.4459__1__Readout_5prime__Readout_3prime__RS0584__
AGTCAGAAAGACCTTGTATCACCTCTACCC A TGGGAGGATTGAGATGAGTT
>ITGB4__ENSMUSG00000020758__1377__30__0.56667__73.6316__1__Readout_5prime__RS0584__Readout_3prime__
TGGGAGGATTGAGATGAGTT A GGGGATGATGTTATGCTTGGCAAGCAGGCG
>ITGB4__ENSMUSG00000020758__5957__30__0.6__74.7669__0.9828__Readout_5prime__Readout_3prime__RS0584__
TCAGCAAGCTCGTGGGTAGAGCAGCAGAGG A TGGGAGGATTGAGATGAGTT
>ITGB4__ENSMUSG00000020758__4286__30__0.53333__72.1631__0.9522__Readout_5prime__RS0584__Readout_3prime__
TGGGAGGATTGAGATGAGTT A TCTCGCAGATTCTCAATGAGCAGCATCCGG
>ITGB4__ENSMUSG00000020758__5660__30__0.6__75.6264__1__Readout_5prime__RS0584__Readout_3prime__
TGGGAGGATTGAGATGAGTT A TTCTGGAAGAGCCCAGAATGGCTGCCCAGC
>ITGB4__ENSMUSG00000020758__5010__30__0.6__74.736__1__Readout_5prime__RS0584__Readout_3prime__
TGGGAGGATTGAGATGAGTT A AGAGAACACCAGCCGAGTGGGTGTGTCAGG
>ITGB4__ENSMUSG00000020758__3985__30__0.46667__68.0978__1__Readout_5prime__RS0584__Readout_3prime__
TGGGAGGATTGAGATGAGTT A AATAGGGATACAGGTTGGTGAGTTCCACTG
>ITGB4__ENSMUSG00000020758__5415__30__0.6__74.5828__1__Readout_5prime__RS0584__Readout_3prime__
TGGGAGGATTGAGATGAGTT A AAGGATATCTCCATTGGGCCTCCTCGGCCG
>ITGB4__ENSMUSG00000020758__3955__30__0.56667__74.6466__1__Readout_5prime__Readout_3prime__RS0584__
AGGGCACCTTGCTGTCTAGAAGGTGGGCTT A TGGGAGGATTGAGATGAGTT
>ITGB4__ENSMUSG00000020758__5168__30__0.56667__74.0247__1__Readout_5prime__RS0584__Readout_3prime__
TGGGAGGATTGAGATGAGTT A AGATCCTCTACCACCACCGAGGTTTGGCCA
>ITGB4__ENSMUSG00000020758__2282__30__0.5__68.5796__1__Readout_5prime__RS0584__Readout_3prime__
TGGGAGGATTGAGATGAGTT A CGTATCGCAGAGTAGTTGATCTCACAGGTG
>ITGB4__ENSMUSG00000020758__3084__30__0.53333__71.85__1__Readout_5prime__RS0584__Readout_3prime__
TGGGAGGATTGAGATGAGTT A CAGCAACACTGTGTCCACAATGGTGTGGTC
