# Supplementary material for: Oncogenic and tumor-suppressive forces converge on a progenitor-orchestrated niche to shape early tumorigenesis
Source: bioRxiv. 2025 Jun 12:2025.06.10.656791. Preprint. [Version 1] doi: 10.1101/2025.06.10.656791 (PMC12259082; doi:10.1101/2025.06.10.656791)
Supplement: Supplement 3 — Data S2. Oligonucleotides used for probing select mRNA expression using smFISH. [file media-3.zip › temp_extracted_probes/LOH20230608_progenitor_nreadout_1_spacer_A_ONECUT2_ENSMUST00000175965_RS0578_possible_oligos.fasta]

>ONECUT2__ENSMUSG00000045991__13769__30__0.43333__66.9394__1__Readout_5prime__RS0578__Readout_3prime__
GGGTGGTTTAGTGTGTGTTT A GGTCAAGTAGAGCTAATTTCGAGGTTGTGA
>ONECUT2__ENSMUSG00000045991__12992__30__0.46667__69.2493__1__Readout_5prime__Readout_3prime__RS0578__
TGCAGAACCTGGTAGCTGATTGGGTTTTAC A GGGTGGTTTAGTGTGTGTTT
>ONECUT2__ENSMUSG00000045991__14806__30__0.46667__67.5944__1__Readout_5prime__RS0578__Readout_3prime__
GGGTGGTTTAGTGTGTGTTT A CTCCAAATTTCAGGAGCTCTTAACGTCTCC
>ONECUT2__ENSMUSG00000045991__12479__30__0.43333__66.7465__0.99795__Readout_5prime__RS0578__Readout_3prime__
GGGTGGTTTAGTGTGTGTTT A CCAAAAGGTCTGAGACCATGAACATAAAGC
>ONECUT2__ENSMUSG00000045991__4417__30__0.43333__68.2084__1__Readout_5prime__RS0578__Readout_3prime__
GGGTGGTTTAGTGTGTGTTT A CATGTGGCAATCACATGAAGATGAGGTTGT
>ONECUT2__ENSMUSG00000045991__4145__30__0.43333__67.5391__1__Readout_5prime__Readout_3prime__RS0578__
GGGAGATTCCATGTTGGGTAAAAGCCATAA A GGGTGGTTTAGTGTGTGTTT
>ONECUT2__ENSMUSG00000045991__14866__30__0.43333__66.3978__1__Readout_5prime__RS0578__Readout_3prime__
GGGTGGTTTAGTGTGTGTTT A TCTGAAGACAGGGATAGAAAGCAACCTAAG
>ONECUT2__ENSMUSG00000045991__7642__30__0.43333__68.139__1__Readout_5prime__RS0578__Readout_3prime__
GGGTGGTTTAGTGTGTGTTT A GCTGCTAAAAATGGAGCCAGATGGAAGATT
>ONECUT2__ENSMUSG00000045991__11161__30__0.46667__68.6507__1__Readout_5prime__Readout_3prime__RS0578__
GAAGGCCAGAAAAGGTGATGTTGCTTATGG A GGGTGGTTTAGTGTGTGTTT
>ONECUT2__ENSMUSG00000045991__14237__30__0.43333__66.4651__1__Readout_5prime__RS0578__Readout_3prime__
GGGTGGTTTAGTGTGTGTTT A CATATCTCTGATTCTCAAGGAACTGCCTCA
>ONECUT2__ENSMUSG00000045991__12549__30__0.43333__67.992__0.99754__Readout_5prime__RS0578__Readout_3prime__
GGGTGGTTTAGTGTGTGTTT A AGAATCTAATTCCCAAGGGGAAACCCAGAA
>ONECUT2__ENSMUSG00000045991__14680__30__0.56667__72.1313__0.9952__Readout_5prime__Readout_3prime__RS0578__
CCTTGAGTGACTCAAGGTGGTGATGGTGGG A GGGTGGTTTAGTGTGTGTTT
>ONECUT2__ENSMUSG00000045991__5132__30__0.43333__67.4265__1__Readout_5prime__Readout_3prime__RS0578__
TGCAAACTGGTAATTACTACCTCGAGGAGA A GGGTGGTTTAGTGTGTGTTT
>ONECUT2__ENSMUSG00000045991__1067__30__0.6__75.8849__1__Readout_5prime__RS0578__Readout_3prime__
GGGTGGTTTAGTGTGTGTTT A TCTGCTGAGCATTGTGAAGGCCACCCAGCC
>ONECUT2__ENSMUSG00000045991__666__30__0.6__74.7675__1__Readout_5prime__RS0578__Readout_3prime__
GGGTGGTTTAGTGTGTGTTT A ATCGAGGCCATACTGGTGACCATGGCCGAG
>ONECUT2__ENSMUSG00000045991__10701__30__0.43333__67.04__1__Readout_5prime__Readout_3prime__RS0578__
GTGACAGAGGGGTAAATTGATCTTCCCTTT A GGGTGGTTTAGTGTGTGTTT
>ONECUT2__ENSMUSG00000045991__5423__30__0.43333__66.426__1__Readout_5prime__RS0578__Readout_3prime__
GGGTGGTTTAGTGTGTGTTT A GGATTATAAGCAAGGAACAAGGGGAAAGTG
>ONECUT2__ENSMUSG00000045991__14388__30__0.46667__69.8262__0.99782__Readout_5prime__RS0578__Readout_3prime__
GGGTGGTTTAGTGTGTGTTT A TTTTGGTAGGTTCAGTCGCTGTGACCCTAA
>ONECUT2__ENSMUSG00000045991__14063__30__0.43333__67.5661__0.98747__Readout_5prime__RS0578__Readout_3prime__
GGGTGGTTTAGTGTGTGTTT A GATGGAAGAAAGTCCTTGCGTAAAGGACTT
>ONECUT2__ENSMUSG00000045991__4265__30__0.46667__68.8911__1__Readout_5prime__RS0578__Readout_3prime__
GGGTGGTTTAGTGTGTGTTT A GTTAAGCCACAGACATTCAAGCGACAATCG
>ONECUT2__ENSMUSG00000045991__11407__30__0.53333__71.8191__0.99783__Readout_5prime__Readout_3prime__RS0578__
GGCCCAGTTGAAGCTGAGGTAATCACAGGA A GGGTGGTTTAGTGTGTGTTT
>ONECUT2__ENSMUSG00000045991__5354__30__0.46667__66.549__1__Readout_5prime__Readout_3prime__RS0578__
CACAGGGTCCTATTCTCTCAGCTCTAGATA A GGGTGGTTTAGTGTGTGTTT
>ONECUT2__ENSMUSG00000045991__15823__30__0.43333__66.896__1__Readout_5prime__RS0578__Readout_3prime__
GGGTGGTTTAGTGTGTGTTT A CGTGGATCAGTGTTGGGGCTTATTTATCTA
>ONECUT2__ENSMUSG00000045991__7808__30__0.43333__66.293__1__Readout_5prime__Readout_3prime__RS0578__
TACACAGTCTAGATACCTCTAGGCAATGGA A GGGTGGTTTAGTGTGTGTTT
>ONECUT2__ENSMUSG00000045991__12609__30__0.5__69.5937__1__Readout_5prime__RS0578__Readout_3prime__
GGGTGGTTTAGTGTGTGTTT A TAGGTCAGGGATGGGTCACTGATGTCAATG
>ONECUT2__ENSMUSG00000045991__7778__30__0.43333__66.1907__1__Readout_5prime__Readout_3prime__RS0578__
CGTGGATGTAAAGTCAACTCTGAGGGTATA A GGGTGGTTTAGTGTGTGTTT
>ONECUT2__ENSMUSG00000045991__9576__30__0.43333__67.9251__0.9998__Readout_5prime__RS0578__Readout_3prime__
GGGTGGTTTAGTGTGTGTTT A CAGCAGACAGATGCAAGAGACACAGAAAAT
>ONECUT2__ENSMUSG00000045991__3981__30__0.43333__66.1069__1__Readout_5prime__Readout_3prime__RS0578__
CTGAGACAAAAAGGTGTGAGAATCCTCATC A GGGTGGTTTAGTGTGTGTTT
>ONECUT2__ENSMUSG00000045991__10210__30__0.43333__67.1313__1__Readout_5prime__RS0578__Readout_3prime__
GGGTGGTTTAGTGTGTGTTT A CAAAAGTGAGAGTCAAGTATCCTGGCTTGA
>ONECUT2__ENSMUSG00000045991__1673__30__0.53333__72.7949__1__Readout_5prime__RS0578__Readout_3prime__
GGGTGGTTTAGTGTGTGTTT A CCTTGAAGATGGCGAAGAGTGTTCGGCGTT
>ONECUT2__ENSMUSG00000045991__14358__30__0.6__75.0664__1__Readout_5prime__RS0578__Readout_3prime__
GGGTGGTTTAGTGTGTGTTT A ACACAGTCAATAGCCCGGGTGACCTGCCTG
>ONECUT2__ENSMUSG00000045991__15953__30__0.43333__68.1144__1__Readout_5prime__Readout_3prime__RS0578__
GGCAGCTGCTGAATAAATACCCTGTTGATT A GGGTGGTTTAGTGTGTGTTT
>ONECUT2__ENSMUSG00000045991__2194__30__0.53333__72.0469__1__Readout_5prime__Readout_3prime__RS0578__
CCCCATTTGGGTCTCTGGGATGCTTAGCAT A GGGTGGTTTAGTGTGTGTTT
>ONECUT2__ENSMUSG00000045991__10507__30__0.43333__66.4734__1__Readout_5prime__RS0578__Readout_3prime__
GGGTGGTTTAGTGTGTGTTT A GGTGAGCGATCCTAATAACGACTTAGTCAT
>ONECUT2__ENSMUSG00000045991__14289__30__0.43333__66.1615__1__Readout_5prime__Readout_3prime__RS0578__
CCATCTAAGAACCATGAAGCTAAAGTGACG A GGGTGGTTTAGTGTGTGTTT
>ONECUT2__ENSMUSG00000045991__2075__30__0.43333__66.1382__1__Readout_5prime__RS0578__Readout_3prime__
GGGTGGTTTAGTGTGTGTTT A ACACCTGGCCTATGATTACAGCTAGATTAG
>ONECUT2__ENSMUSG00000045991__3947__30__0.43333__66.6725__1__Readout_5prime__Readout_3prime__RS0578__
GTATTGTAGCTGTTGAGGTTTCTGTTGCTC A GGGTGGTTTAGTGTGTGTTT
>ONECUT2__ENSMUSG00000045991__709__30__0.6__73.5084__1__Readout_5prime__Readout_3prime__RS0578__
TAGCGGGATGGAGAGCTCTGGTCGGTAGTC A GGGTGGTTTAGTGTGTGTTT
>ONECUT2__ENSMUSG00000045991__1213__30__0.6__75.6779__0.9997__Readout_5prime__Readout_3prime__RS0578__
ATTGAGGTGAGACATCATGGCCGCAGGCGG A GGGTGGTTTAGTGTGTGTTT
>ONECUT2__ENSMUSG00000045991__3234__30__0.43333__66.4045__1__Readout_5prime__RS0578__Readout_3prime__
GGGTGGTTTAGTGTGTGTTT A CACAGTATTTGTAGGCTAGAAAATGGCAGG
>ONECUT2__ENSMUSG00000045991__9122__30__0.5__70.7132__1__Readout_5prime__RS0578__Readout_3prime__
GGGTGGTTTAGTGTGTGTTT A TTCCTTTATAGAAGCCCCGAAAATCCGGGC
>ONECUT2__ENSMUSG00000045991__5500__30__0.5__70.7773__1__Readout_5prime__Readout_3prime__RS0578__
TTCATCTGACCCAGCTGAAATGGGAGCAAG A GGGTGGTTTAGTGTGTGTTT
>ONECUT2__ENSMUSG00000045991__7435__30__0.43333__67.1497__1__Readout_5prime__RS0578__Readout_3prime__
GGGTGGTTTAGTGTGTGTTT A CACTTCAGGACCTGTGGACTTATAGCAAAA
>ONECUT2__ENSMUSG00000045991__15405__30__0.46667__67.3264__1__Readout_5prime__Readout_3prime__RS0578__
CAAATTCTCTCCCTACCTCCTCCTTTCTCT A GGGTGGTTTAGTGTGTGTTT
>ONECUT2__ENSMUSG00000045991__13847__30__0.43333__66.1722__1__Readout_5prime__RS0578__Readout_3prime__
GGGTGGTTTAGTGTGTGTTT A CAAACCTACTTTCTAAGGCTAGGCATTGTC
>ONECUT2__ENSMUSG00000045991__774__30__0.6__74.9736__1__Readout_5prime__RS0578__Readout_3prime__
GGGTGGTTTAGTGTGTGTTT A GTGTAGGTGTTGCTCATGCCCATGCCTGGC
>ONECUT2__ENSMUSG00000045991__11051__30__0.43333__68.344__1__Readout_5prime__Readout_3prime__RS0578__
AACTGCTTGGAAAGAAGACCTTGCAGATTG A GGGTGGTTTAGTGTGTGTTT
>ONECUT2__ENSMUSG00000045991__13907__30__0.5__71.3463__1__Readout_5prime__RS0578__Readout_3prime__
GGGTGGTTTAGTGTGTGTTT A ATGTGGGCCCAGGTCTCTTTAAAGCTAGCT
>ONECUT2__ENSMUSG00000045991__13656__30__0.43333__66.7793__1__Readout_5prime__RS0578__Readout_3prime__
GGGTGGTTTAGTGTGTGTTT A CAGTTGTCTGGAAAACTCAGCTTACACTTG
>ONECUT2__ENSMUSG00000045991__14984__30__0.5__67.8907__1__Readout_5prime__RS0578__Readout_3prime__
GGGTGGTTTAGTGTGTGTTT A CACTAGGAGGTTAGTCTGTTCCTGATTCCC
>ONECUT2__ENSMUSG00000045991__5069__30__0.6__72.7449__1__Readout_5prime__RS0578__Readout_3prime__
GGGTGGTTTAGTGTGTGTTT A CCCCAGGAGAAGCCTCGGTTGGATCTACTC
>ONECUT2__ENSMUSG00000045991__15548__30__0.6__75.3228__1__Readout_5prime__Readout_3prime__RS0578__
AGAGTCCTGGATCCACCACCCACAGCAGGA A GGGTGGTTTAGTGTGTGTTT
>ONECUT2__ENSMUSG00000045991__4235__30__0.46667__68.3478__1__Readout_5prime__Readout_3prime__RS0578__
TATTTCCCATGCTCTGCTGAGGAGAGAAAG A GGGTGGTTTAGTGTGTGTTT
>ONECUT2__ENSMUSG00000045991__10731__30__0.5__70.764__1__Readout_5prime__RS0578__Readout_3prime__
GGGTGGTTTAGTGTGTGTTT A ATTCCTCTACCGGCTACACTCTGTTGGTGT
>ONECUT2__ENSMUSG00000045991__16088__30__0.43333__68.8573__1__Readout_5prime__RS0578__Readout_3prime__
GGGTGGTTTAGTGTGTGTTT A GGGTGGGAAATGAGCCTTTACAAAAATGCA
>ONECUT2__ENSMUSG00000045991__15853__30__0.43333__67.8477__1__Readout_5prime__Readout_3prime__RS0578__
GCTTGGAAACTAAGAGGGCAAAAGGAAGAT A GGGTGGTTTAGTGTGTGTTT
>ONECUT2__ENSMUSG00000045991__3676__30__0.43333__67.6713__1__Readout_5prime__RS0578__Readout_3prime__
GGGTGGTTTAGTGTGTGTTT A CGTGCTTTTTCTGTTGATGGTGATTTCCAG
>ONECUT2__ENSMUSG00000045991__8005__30__0.5__70.6352__1__Readout_5prime__RS0578__Readout_3prime__
GGGTGGTTTAGTGTGTGTTT A AAGTATCGTGATGGATGAAGATGGGGGGGA
>ONECUT2__ENSMUSG00000045991__5694__30__0.46667__67.8881__1__Readout_5prime__RS0578__Readout_3prime__
GGGTGGTTTAGTGTGTGTTT A GTTCCTAGAGGGGATTTCTTGCCTTTTTCC
>ONECUT2__ENSMUSG00000045991__3797__30__0.43333__66.9074__1__Readout_5prime__RS0578__Readout_3prime__
GGGTGGTTTAGTGTGTGTTT A GTCTCAACCCTTTCTTTCAAATCTGCTTCC
>ONECUT2__ENSMUSG00000045991__13171__30__0.43333__68.7408__1__Readout_5prime__Readout_3prime__RS0578__
AAAGCTGCCATCACTGCAGCCTACTTATAA A GGGTGGTTTAGTGTGTGTTT
>ONECUT2__ENSMUSG00000045991__2004__30__0.43333__67.0737__1__Readout_5prime__RS0578__Readout_3prime__
GGGTGGTTTAGTGTGTGTTT A CCCCAGCTAAGAATCTGATGTCTTTGTGAT
>ONECUT2__ENSMUSG00000045991__905__30__0.6__75.6282__1__Readout_5prime__Readout_3prime__RS0578__
CGTTGCCGGACAGACGCTGATGGTGATGGT A GGGTGGTTTAGTGTGTGTTT
>ONECUT2__ENSMUSG00000045991__2254__30__0.46667__70.9169__1__Readout_5prime__RS0578__Readout_3prime__
GGGTGGTTTAGTGTGTGTTT A TGCTTACAGCTGCACTGAACTTGGTTGACA
>ONECUT2__ENSMUSG00000045991__12228__30__0.43333__67.607__1__Readout_5prime__RS0578__Readout_3prime__
GGGTGGTTTAGTGTGTGTTT A CCGAACTGTGCACATGTTCACAGTTTAATG
>ONECUT2__ENSMUSG00000045991__15178__30__0.46667__69.9048__0.99845__Readout_5prime__RS0578__Readout_3prime__
GGGTGGTTTAGTGTGTGTTT A TTCCCTTCTGTTTTGGTGGGAGCAGTAAGA
>ONECUT2__ENSMUSG00000045991__4175__30__0.43333__67.0155__1__Readout_5prime__RS0578__Readout_3prime__
GGGTGGTTTAGTGTGTGTTT A TTTGGAGTCCATGGAACTTTATGTGTAGGG
>ONECUT2__ENSMUSG00000045991__11357__30__0.5__69.7987__1__Readout_5prime__Readout_3prime__RS0578__
GAGGTCCAGACTGGCTAAATCGTTGCTTTG A GGGTGGTTTAGTGTGTGTTT
>ONECUT2__ENSMUSG00000045991__6027__30__0.43333__68.9898__1__Readout_5prime__RS0578__Readout_3prime__
GGGTGGTTTAGTGTGTGTTT A GTGGCAGAAGCCTGGAACTTTTTTTGGATT
>ONECUT2__ENSMUSG00000045991__3152__30__0.43333__66.043__1__Readout_5prime__RS0578__Readout_3prime__
GGGTGGTTTAGTGTGTGTTT A CTCCAGGTTCTGTCAGCTGTATTATAAGGA
>ONECUT2__ENSMUSG00000045991__13__30__0.6__75.2388__0.99851__Readout_5prime__RS0578__Readout_3prime__
GGGTGGTTTAGTGTGTGTTT A TGTTTGGGTGAGCGGGAGCTGTCCAGAAGG
>ONECUT2__ENSMUSG00000045991__6333__30__0.43333__66.1511__1__Readout_5prime__Readout_3prime__RS0578__
GTACCGCTATGTGGTACAAACCAAATACTC A GGGTGGTTTAGTGTGTGTTT
>ONECUT2__ENSMUSG00000045991__4891__30__0.43333__66.8518__1__Readout_5prime__Readout_3prime__RS0578__
CTGAGCTAGTCTGATGGATAAACCTTGCTT A GGGTGGTTTAGTGTGTGTTT
>ONECUT2__ENSMUSG00000045991__10347__30__0.43333__69.1104__1__Readout_5prime__Readout_3prime__RS0578__
GCAAGGAATACGCTTTAGCAGCAAACAACA A GGGTGGTTTAGTGTGTGTTT
>ONECUT2__ENSMUSG00000045991__9636__30__0.5__70.6569__0.98915__Readout_5prime__RS0578__Readout_3prime__
GGGTGGTTTAGTGTGTGTTT A ACTTTAAAGATCCCAGTGACAGCAGCGTCC
>ONECUT2__ENSMUSG00000045991__14710__30__0.43333__67.2659__1__Readout_5prime__Readout_3prime__RS0578__
ATGAGCTAACTGCTGGATCATACTGTTTGG A GGGTGGTTTAGTGTGTGTTT
>ONECUT2__ENSMUSG00000045991__1764__30__0.43333__66.4843__0.9929__Readout_5prime__Readout_3prime__RS0578__
GCATTCATGAAGAAGTTACTGACAGTGGTC A GGGTGGTTTAGTGTGTGTTT
>ONECUT2__ENSMUSG00000045991__4447__30__0.5__72.2051__0.99021__Readout_5prime__Readout_3prime__RS0578__
TTTCCCCACCCCCAAATGAAGCCCTGTTAA A GGGTGGTTTAGTGTGTGTTT
>ONECUT2__ENSMUSG00000045991__1521__30__0.6__75.6069__0.75667__Readout_5prime__RS0578__Readout_3prime__
GGGTGGTTTAGTGTGTGTTT A TGCAGCCACTTCCACATCCTGCGGAAGGTC
>ONECUT2__ENSMUSG00000045991__9092__30__0.46667__68.7716__1__Readout_5prime__RS0578__Readout_3prime__
GGGTGGTTTAGTGTGTGTTT A TGATGACGTTGGATCTCAGCTTGAGTTCTG
>ONECUT2__ENSMUSG00000045991__13804__30__0.56667__73.7666__0.99334__Readout_5prime__Readout_3prime__RS0578__
GCAAGGTCCACACACCTCAGCAGGAGGAAA A GGGTGGTTTAGTGTGTGTTT
>ONECUT2__ENSMUSG00000045991__3397__30__0.6__75.0598__1__Readout_5prime__Readout_3prime__RS0578__
TGCTATGGGAAGGTGACCAACCAGGGCTGG A GGGTGGTTTAGTGTGTGTTT
>ONECUT2__ENSMUSG00000045991__10022__30__0.53333__71.5431__1__Readout_5prime__RS0578__Readout_3prime__
GGGTGGTTTAGTGTGTGTTT A CCCCTGAAGAAGCCCTAGAATGTCAAGGCT
>ONECUT2__ENSMUSG00000045991__6539__30__0.5__71.3422__1__Readout_5prime__Readout_3prime__RS0578__
GCTTGCCTTAGGAAAATGTGTGTGCGCATG A GGGTGGTTTAGTGTGTGTTT
>ONECUT2__ENSMUSG00000045991__11577__30__0.43333__67.0765__1__Readout_5prime__Readout_3prime__RS0578__
GTTCATGTTAAAGCTTTGGAACTGTGAGGG A GGGTGGTTTAGTGTGTGTTT
>ONECUT2__ENSMUSG00000045991__2719__30__0.43333__67.7565__1__Readout_5prime__Readout_3prime__RS0578__
CGTTGAAACCAGAGCCTTCCTTATTTCTGT A GGGTGGTTTAGTGTGTGTTT
>ONECUT2__ENSMUSG00000045991__9206__30__0.43333__66.2576__1__Readout_5prime__RS0578__Readout_3prime__
GGGTGGTTTAGTGTGTGTTT A GGAAGCAGCTAGTATAAGGGTTCTCTCTTT
>ONECUT2__ENSMUSG00000045991__4952__30__0.43333__67.1426__1__Readout_5prime__Readout_3prime__RS0578__
GAATCACCAAGCCTTCCCAATGATGATAGA A GGGTGGTTTAGTGTGTGTTT
>ONECUT2__ENSMUSG00000045991__2349__30__0.43333__66.3053__1__Readout_5prime__Readout_3prime__RS0578__
GGAATCCTGTGTCTATACTCAGGCCAAATA A GGGTGGTTTAGTGTGTGTTT
>ONECUT2__ENSMUSG00000045991__14033__30__0.53333__71.9573__0.99445__Readout_5prime__RS0578__Readout_3prime__
GGGTGGTTTAGTGTGTGTTT A GGAGACACAAGACCACCAAGTTCCCACCAT
>ONECUT2__ENSMUSG00000045991__11890__30__0.5__72.3316__1__Readout_5prime__Readout_3prime__RS0578__
TGGGCTCATTCTGCAACTTTCCCCAATCCA A GGGTGGTTTAGTGTGTGTTT
>ONECUT2__ENSMUSG00000045991__9813__30__0.6__72.5219__1__Readout_5prime__Readout_3prime__RS0578__
CAGTGGGGTGACTGTATGGGTCCTAGGGTC A GGGTGGTTTAGTGTGTGTTT
>ONECUT2__ENSMUSG00000045991__13937__30__0.46667__68.3663__0.99943__Readout_5prime__RS0578__Readout_3prime__
GGGTGGTTTAGTGTGTGTTT A GTTGGGATCCTAAGAGATTGAGGCTGGAAA
>ONECUT2__ENSMUSG00000045991__12141__30__0.43333__66.5575__1__Readout_5prime__Readout_3prime__RS0578__
CTGTTGAACCAAAGGGAAGGATCTAGTACA A GGGTGGTTTAGTGTGTGTTT
>ONECUT2__ENSMUSG00000045991__14746__30__0.43333__67.0342__1__Readout_5prime__RS0578__Readout_3prime__
GGGTGGTTTAGTGTGTGTTT A GTCCAGTGAGAGCCAAGTGCTTTATAATCT
>ONECUT2__ENSMUSG00000045991__2953__30__0.43333__66.7264__1__Readout_5prime__RS0578__Readout_3prime__
GGGTGGTTTAGTGTGTGTTT A GGTGACTTGTAAATCAAGGGCACAGTAATG
>ONECUT2__ENSMUSG00000045991__3641__30__0.43333__67.6384__1__Readout_5prime__RS0578__Readout_3prime__
GGGTGGTTTAGTGTGTGTTT A GGTGGAACCATTTACTCATTCAATGGGACA
>ONECUT2__ENSMUSG00000045991__3468__30__0.43333__66.6684__1__Readout_5prime__Readout_3prime__RS0578__
GGCCATTCACTGGTAAATATGCACATAGTG A GGGTGGTTTAGTGTGTGTTT
>ONECUT2__ENSMUSG00000045991__9546__30__0.6__75.8764__1__Readout_5prime__Readout_3prime__RS0578__
ATCCCTCTCCAGGTTAGCAGCCGCCTTCGT A GGGTGGTTTAGTGTGTGTTT
>ONECUT2__ENSMUSG00000045991__2164__30__0.43333__66.974__1__Readout_5prime__Readout_3prime__RS0578__
ACTCAGAGGATAGTGTCTGGTTCAAAGAGA A GGGTGGTTTAGTGTGTGTTT
