# Supplementary material for: Oncogenic and tumor-suppressive forces converge on a progenitor-orchestrated niche to shape early tumorigenesis
Source: bioRxiv. 2025 Jun 12:2025.06.10.656791. Preprint. [Version 1] doi: 10.1101/2025.06.10.656791 (PMC12259082; doi:10.1101/2025.06.10.656791)
Supplement: Supplement 3 — Data S2. Oligonucleotides used for probing select mRNA expression using smFISH. [file media-3.zip › temp_extracted_probes/LOH20210524_PTPRC_RS0095_x1_opool.fa]

AGAGTGAGTAGTAGTGGAGTAGCTGGATCTTTTCTTGCGCAGATCATAGATAAGAGTGAGTAGTAGTGGAGT
AGAGTGAGTAGTAGTGGAGTAGTCTCCTTTGCACTCTGTCTTATCAGATGGAAGAGTGAGTAGTAGTGGAGT
AGAGTGAGTAGTAGTGGAGTATATCTGTGGTGCTGACATTGGAGGTGTGTGAAGAGTGAGTAGTAGTGGAGT
AGAGTGAGTAGTAGTGGAGTAGGACGATCTGCTTTTGTGTGAAAATTGCACAAGAGTGAGTAGTAGTGGAGT
AGAGTGAGTAGTAGTGGAGTACTGATTCAGGCTCACTCTCTTTGCTCATCTAAGAGTGAGTAGTAGTGGAGT
AGAGTGAGTAGTAGTGGAGTAGGACATCGTTTGTGGTCATTGATTGTCACAAAGAGTGAGTAGTAGTGGAGT
AGAGTGAGTAGTAGTGGAGTATGATACTTCATCCCTTCTGGGGAAGCCTTGAAGAGTGAGTAGTAGTGGAGT
AGAGTGAGTAGTAGTGGAGTACGGGAGGTTTTCATTCCATTGACCTTGTCCAAGAGTGAGTAGTAGTGGAGT
AGAGTGAGTAGTAGTGGAGTACTGGATCCCCACAACTAGGCTTAGGCGTTTAAGAGTGAGTAGTAGTGGAGT
AGAGTGAGTAGTAGTGGAGTAAGCACTATTGGTAGGCTCCGGGGTTCCCACAAGAGTGAGTAGTAGTGGAGT
AGAGTGAGTAGTAGTGGAGTAGGTTTCCAGTAACTCATCACAAAGGATGCAAAGAGTGAGTAGTAGTGGAGT
AGAGTGAGTAGTAGTGGAGTATAGGTGAGGCAGCAGAGCTGTTGCGTGCAAAAGAGTGAGTAGTAGTGGAGT
AGAGTGAGTAGTAGTGGAGTAGGTCTTAAGCATAGGAAATGGCCATAGTCAAAGAGTGAGTAGTAGTGGAGT
AGAGTGAGTAGTAGTGGAGTAAGGCTGAGGCTCTGTTTGTGTCTTTCATCTAAGAGTGAGTAGTAGTGGAGT
AGAGTGAGTAGTAGTGGAGTAAGAACCATTGGCAGCATGTTCTGGTTCCTCAAGAGTGAGTAGTAGTGGAGT
AGAGTGAGTAGTAGTGGAGTATTCCTTCTTCACATCGTGTGACCATGACAAAAGAGTGAGTAGTAGTGGAGT
AGAGTGAGTAGTAGTGGAGTACCCACAGCACTCTTACATACGCTTATCTATAAGAGTGAGTAGTAGTGGAGT
AGAGTGAGTAGTAGTGGAGTACTGAGTCACTGTCATCATCTGAAGACTCATAAGAGTGAGTAGTAGTGGAGT
AGAGTGAGTAGTAGTGGAGTAGGATATGAGTCACTTCTCTTCCAGTTGCTTAAGAGTGAGTAGTAGTGGAGT
AGAGTGAGTAGTAGTGGAGTATGTGTCCAGAAGGGCAAATCCAAAGGCCAGAAGAGTGAGTAGTAGTGGAGT
AGAGTGAGTAGTAGTGGAGTAGAGCACATGAGTCATTAGACACACTGATGTAAGAGTGAGTAGTAGTGGAGT
AGAGTGAGTAGTAGTGGAGTATGAGTGTGGGATTGTCAGCTTGGCTGCTGAAAGAGTGAGTAGTAGTGGAGT
AGAGTGAGTAGTAGTGGAGTATTTGTTCACGTCCCAGATCAGCTGTACACAAAGAGTGAGTAGTAGTGGAGT
AGAGTGAGTAGTAGTGGAGTATAAGGGGTCACTTTGAGGCAGAAGAAGGGCAAGAGTGAGTAGTAGTGGAGT
AGAGTGAGTAGTAGTGGAGTATTGGGGGTGTGGATTCAGTGGTGCGAGCAGAAGAGTGAGTAGTAGTGGAGT
AGAGTGAGTAGTAGTGGAGTACTATGAACTCTGGGTTGGAGCTGGGCTCGCAAGAGTGAGTAGTAGTGGAGT
AGAGTGAGTAGTAGTGGAGTAGGTACACAGTTCTGGGCTCCTTCCTCTTGGAAGAGTGAGTAGTAGTGGAGT
AGAGTGAGTAGTAGTGGAGTATAGATGCAGACTCAGGTTTAGATACAGGCTAAGAGTGAGTAGTAGTGGAGT
AGAGTGAGTAGTAGTGGAGTACCACCTCAAAACTGGTCACATTATTAGGCAAAGAGTGAGTAGTAGTGGAGT
AGAGTGAGTAGTAGTGGAGTATGGATAACACACCTGGATGATATGTGGTCTAAGAGTGAGTAGTAGTGGAGT
AGAGTGAGTAGTAGTGGAGTACCCTCTCTCACATATACATTCCTGCTGAATAAGAGTGAGTAGTAGTGGAGT
AGAGTGAGTAGTAGTGGAGTAGACATCTTTGAGGTCTGCCTTAAAAGTCTGAAGAGTGAGTAGTAGTGGAGT
AGAGTGAGTAGTAGTGGAGTACTCCAACTCCTGTATGAAGGAAGTCTCTGGAAGAGTGAGTAGTAGTGGAGT
AGAGTGAGTAGTAGTGGAGTAACACCAGGTCTTTGGGTTCTGCAGGCAGCTAAGAGTGAGTAGTAGTGGAGT
AGAGTGAGTAGTAGTGGAGTATTCCAGCATGGCATCAATTCCAATGTAGGTAAGAGTGAGTAGTAGTGGAGT
AGAGTGAGTAGTAGTGGAGTACTGGAATCCCCAAATCTGTCTGCACATTTAAAGAGTGAGTAGTAGTGGAGT
AGAGTGAGTAGTAGTGGAGTACAGGCCAAGAGACTAACGTTTTTCTTGCAGAAGAGTGAGTAGTAGTGGAGT
AGAGTGAGTAGTAGTGGAGTAGTCTTGGCTGTTTGTTTTCTTGACTTGTCCAAGAGTGAGTAGTAGTGGAGT
AGAGTGAGTAGTAGTGGAGTATATTCAGCCTCCAGAGGGGAGGGGTCACTGAAGAGTGAGTAGTAGTGGAGT
AGAGTGAGTAGTAGTGGAGTATCTGCACTTTCCAAGAGATTGAACAAGGCAAAGAGTGAGTAGTAGTGGAGT
AGAGTGAGTAGTAGTGGAGTACATCTGCCAAAAGTCACCGATCGTTTCTTTAAGAGTGAGTAGTAGTGGAGT
AGAGTGAGTAGTAGTGGAGTACCAGTTCATGCTTAAGTGGCACTCTGTTAAAAGAGTGAGTAGTAGTGGAGT
AGAGTGAGTAGTAGTGGAGTACCCCAGGCCGTGCTTTGCGTAGAGACTTTAAAGAGTGAGTAGTAGTGGAGT
AGAGTGAGTAGTAGTGGAGTAGAGTCTGCGTTGTCCCACATGACTCCTTTCAAGAGTGAGTAGTAGTGGAGT
AGAGTGAGTAGTAGTGGAGTACCCTTTCAACGAGTTCCTGTTGTTCATCTAAAGAGTGAGTAGTAGTGGAGT
AGAGTGAGTAGTAGTGGAGTAGCCTTTTCTTTTGGTGTGCAGTCATGTAGCAAGAGTGAGTAGTAGTGGAGT
AGAGTGAGTAGTAGTGGAGTAGCAAAGGTGAACACAGATTCCATAAACCACAAGAGTGAGTAGTAGTGGAGT
AGAGTGAGTAGTAGTGGAGTATTGGCCAGTATTCTGCGCACTTGTTCCTGTAAGAGTGAGTAGTAGTGGAGT
AGAGTGAGTAGTAGTGGAGTAGCTACACATGTGTAATTTGTTTGGGCACGAAAGAGTGAGTAGTAGTGGAGT
AGAGTGAGTAGTAGTGGAGTATCCAGAAGTCATCAACTGTCTCATCCCGGGAAGAGTGAGTAGTAGTGGAGT
AGAGTGAGTAGTAGTGGAGTAGCCATTAGTTTCATAAGGAGGACCACATGTAAGAGTGAGTAGTAGTGGAGT
AGAGTGAGTAGTAGTGGAGTATTTATTCTGATTGTGGGGCTTTCGGGCATCAAGAGTGAGTAGTAGTGGAGT
AGAGTGAGTAGTAGTGGAGTACACTCCATTGTGAAAAGAGACCAGAAACTCAAGAGTGAGTAGTAGTGGAGT
AGAGTGAGTAGTAGTGGAGTACTTCCCCTTTCCATGTGGTACACTGGTACTAAGAGTGAGTAGTAGTGGAGT
AGAGTGAGTAGTAGTGGAGTACGGGATAGATGCTGGCGATGATGTCATAGAAAGAGTGAGTAGTAGTGGAGT
AGAGTGAGTAGTAGTGGAGTAGCACAGCCATGTTCTTTCATTAGGTCTAGAAAGAGTGAGTAGTAGTGGAGT
AGAGTGAGTAGTAGTGGAGTACAGCAGTCCCATTTCTTTGAATCTTCCCATAAGAGTGAGTAGTAGTGGAGT
AGAGTGAGTAGTAGTGGAGTATAGGTGGACCCTGCATCTCCATTTATTTCAAAGAGTGAGTAGTAGTGGAGT
AGAGTGAGTAGTAGTGGAGTACCTTGAAGCCATCAATGTAGCTGGCATTTAAAGAGTGAGTAGTAGTGGAGT
AGAGTGAGTAGTAGTGGAGTAGACATCCACTTTGCCCTCTGCTTCCAGGCCAAGAGTGAGTAGTAGTGGAGT
AGAGTGAGTAGTAGTGGAGTATTTGATGGGAAACTTGCTGAATACCCGTGGAAGAGTGAGTAGTAGTGGAGT
AGAGTGAGTAGTAGTGGAGTAGGGACCACTGAAGAAGTTGCTAAAAGCATTAAGAGTGAGTAGTAGTGGAGT
AGAGTGAGTAGTAGTGGAGTAAAGTTTGAGCCACAAACCCATGGTCATATCAAGAGTGAGTAGTAGTGGAGT
AGAGTGAGTAGTAGTGGAGTAGAAGTTTGAGGAGCAGGTGAGGGTCTTCAGAAGAGTGAGTAGTAGTGGAGT
AGAGTGAGTAGTAGTGGAGTACTGCTTGCCTCCATCCACTTCATTATGAAAAAGAGTGAGTAGTAGTGGAGT
AGAGTGAGTAGTAGTGGAGTACTGTCGCCTTAGCTTGACAACATAACCATAAAGAGTGAGTAGTAGTGGAGT
AGAGTGAGTAGTAGTGGAGTACTGTGCCTCCACTTGCACCATCAGACACCTAAGAGTGAGTAGTAGTGGAGT
AGAGTGAGTAGTAGTGGAGTACAGTGCTTGCAAGGCCCAGAGTGGATGGTGAAGAGTGAGTAGTAGTGGAGT
AGAGTGAGTAGTAGTGGAGTATGGAGATCAGCTGTGCCCCTAAGAAATAGGAAGAGTGAGTAGTAGTGGAGT
AGAGTGAGTAGTAGTGGAGTAGCTGGGGGTATCAACAGGAAAGGCTGTGTCAAGAGTGAGTAGTAGTGGAGT
AGAGTGAGTAGTAGTGGAGTAGAGAAAAGGCACACTGTTTCTCGAAAGCATAAGAGTGAGTAGTAGTGGAGT
AGAGTGAGTAGTAGTGGAGTACTGCAGTGGACGAGGATGGATGCATGCTTGAAGAGTGAGTAGTAGTGGAGT
AGAGTGAGTAGTAGTGGAGTACCCATGTGGATACAAAAATAGTCTCCCTTGAAGAGTGAGTAGTAGTGGAGT
AGAGTGAGTAGTAGTGGAGTAACAAGATCATCAACAGGACAAGGAGGACACAAGAGTGAGTAGTAGTGGAGT
AGAGTGAGTAGTAGTGGAGTAAGGACCATCTGGACGGACACAGTTAGCATCAAGAGTGAGTAGTAGTGGAGT
AGAGTGAGTAGTAGTGGAGTACTTGAGGTCATTCCAGAATGGTACACATTGAAGAGTGAGTAGTAGTGGAGT
AGAGTGAGTAGTAGTGGAGTATAAGAGTTGTGAGGCTGGCACCTGAAGAGAAAGAGTGAGTAGTAGTGGAGT
AGAGTGAGTAGTAGTGGAGTAGCACACACACAGTCACTCATACATAAACACAAGAGTGAGTAGTAGTGGAGT
AGAGTGAGTAGTAGTGGAGTATCCCAAACATGGCAGCACATGTTTGCTTCGAAGAGTGAGTAGTAGTGGAGT
AGAGTGAGTAGTAGTGGAGTAGAACCCCATGGTCTGGCCAGCTGGTGAATTAAGAGTGAGTAGTAGTGGAGT
AGAGTGAGTAGTAGTGGAGTAGGAAGCTTCTGTTTGAGGTCCTGAATCATAAAGAGTGAGTAGTAGTGGAGT
AGAGTGAGTAGTAGTGGAGTACTGAAGAGCCATTTCCTCTTTCAGAGATGCAAGAGTGAGTAGTAGTGGAGT
AGAGTGAGTAGTAGTGGAGTAATGTCTGAGTGTCAGCTCCTCCGGCAGAGGAAGAGTGAGTAGTAGTGGAGT
AGAGTGAGTAGTAGTGGAGTAGTAGACAGCAACTGACTTGCAATGTTCTACAAGAGTGAGTAGTAGTGGAGT
AGAGTGAGTAGTAGTGGAGTAGGTTGTCCAACTGACATCTTTCAGGTATGAAAGAGTGAGTAGTAGTGGAGT
AGAGTGAGTAGTAGTGGAGTAACCTGTACGCCCAACACCAGCACTGCAGTGAAGAGTGAGTAGTAGTGGAGT
AGAGTGAGTAGTAGTGGAGTATGACATAGGCAAGTAGGGACACTTCATAGTAAGAGTGAGTAGTAGTGGAGT
AGAGTGAGTAGTAGTGGAGTACTTCGCCCCAGTACTGAGCACAGACTTCCTAAGAGTGAGTAGTAGTGGAGT
AGAGTGAGTAGTAGTGGAGTACCCTCTGCTGTCTTCCTGGGCTTTATTCAGAAGAGTGAGTAGTAGTGGAGT
AGAGTGAGTAGTAGTGGAGTATTGTGGTAGCTATGGTTGTGCTTGGAGGGTAAGAGTGAGTAGTAGTGGAGT
AGAGTGAGTAGTAGTGGAGTAGAAAACTTGTCAGTCCCTGGTGGTACATATAAGAGTGAGTAGTAGTGGAGT
AGAGTGAGTAGTAGTGGAGTAATTCTCTGTTGTGCTCAGTTCATCACTGGGAAGAGTGAGTAGTAGTGGAGT
