# Supplementary material for: Oncogenic and tumor-suppressive forces converge on a progenitor-orchestrated niche to shape early tumorigenesis
Source: bioRxiv. 2025 Jun 12:2025.06.10.656791. Preprint. [Version 1] doi: 10.1101/2025.06.10.656791 (PMC12259082; doi:10.1101/2025.06.10.656791)
Supplement: Supplement 3 — Data S2. Oligonucleotides used for probing select mRNA expression using smFISH. [file media-3.zip › temp_extracted_probes/LOH20210524_CPA1_RS0332_x1_opool.fa]

GGGAGAATGAGGTGTAATGTAGTTACAATCTCCAGGAAGATGTCCATGTTGAGGGAGAATGAGGTGTAATGT
GGGAGAATGAGGTGTAATGTATTGTGGGTGTAGACAAAACCATCAGGGTTAAGGGAGAATGAGGTGTAATGT
GGGAGAATGAGGTGTAATGTAAGGGCACTCGAACATCGATGGGGAGACCAGAGGGAGAATGAGGTGTAATGT
GGGAGAATGAGGTGTAATGTACCCTCAGCTCAAAAGTGAAGGAATACTTGAAGGGAGAATGAGGTGTAATGT
GGGAGAATGAGGTGTAATGTACTGCACATCTTCGATCATGATCTCATAGCTAGGGAGAATGAGGTGTAATGT
GGGAGAATGAGGTGTAATGTAGATCGAGTTTTGCGCCACATGCGATTCGTTAGGGAGAATGAGGTGTAATGT
GGGAGAATGAGGTGTAATGTAAAAGCTTCTTCAGTAGGGGTGTTTGACAGTAGGGAGAATGAGGTGTAATGT
GGGAGAATGAGGTGTAATGTAAACACTGACGAGGGTCCCTGGGGACAGTTCAGGGAGAATGAGGTGTAATGT
GGGAGAATGAGGTGTAATGTAAGGTGGAGAGATAAGCCAGGCTTTCACCCTAGGGAGAATGAGGTGTAATGT
GGGAGAATGAGGTGTAATGTAACTGGCCTGAGTGACCCACTCCCTGGAATGAGGGAGAATGAGGTGTAATGT
GGGAGAATGAGGTGTAATGTATTGAAAGCATCGGTGGACAGAGCCCTGGCCAGGGAGAATGAGGTGTAATGT
GGGAGAATGAGGTGTAATGTACAGGCAGCAGGAAACCTCTGAGCCCAGTGTAGGGAGAATGAGGTGTAATGT
GGGAGAATGAGGTGTAATGTAATCTCATCCAGAGTATGGTAGGTGGCATAAAGGGAGAATGAGGTGTAATGT
GGGAGAATGAGGTGTAATGTAGAAGGCCTTGATGTTCCCGTGGCTCGTCACAGGGAGAATGAGGTGTAATGT
GGGAGAATGAGGTGTAATGTAGGGCTAAGGAGAAGAAAGGGGAAGGGAATAAGGGAGAATGAGGTGTAATGT
GGGAGAATGAGGTGTAATGTAGCCCTGGCTGTAGGTCCAGTCAATAGTGCTAGGGAGAATGAGGTGTAATGT
GGGAGAATGAGGTGTAATGTAGTGGTCCATGATGGTCAAAAGGGCCAGCCAAGGGAGAATGAGGTGTAATGT
GGGAGAATGAGGTGTAATGTACAGGAGTTCCAAACTGTGGCACCTTTCCTCAGGGAGAATGAGGTGTAATGT
GGGAGAATGAGGTGTAATGTACCCACTGGCTTGATAGATCGTATCAATGATAGGGAGAATGAGGTGTAATGT
GGGAGAATGAGGTGTAATGTAATCTGGATCTTGCTTACAAGCTGTGGGTGCAGGGAGAATGAGGTGTAATGT
GGGAGAATGAGGTGTAATGTAACTGCCATACTTGAACTTGGTCCCGTGTAGAGGGAGAATGAGGTGTAATGT
GGGAGAATGAGGTGTAATGTATAGCTGATCCAGCTCCTCCTTGTCAGGAGCAGGGAGAATGAGGTGTAATGT
GGGAGAATGAGGTGTAATGTATGAGCAGGGGTTGCTACTAGCTCCGGGCATAGGGAGAATGAGGTGTAATGT
GGGAGAATGAGGTGTAATGTATCTGGATCAAGTCTCATGGGGAGGGAGAGGAGGGAGAATGAGGTGTAATGT
GGGAGAATGAGGTGTAATGTACATCTGCTGCTTCTCCTCGTCGAGCAGAGAAGGGAGAATGAGGTGTAATGT
GGGAGAATGAGGTGTAATGTAACTTCAAGTGCTCCAACTCCTCCAGCTCCCAGGGAGAATGAGGTGTAATGT
GGGAGAATGAGGTGTAATGTATGGTTCTGATGTGTAGCCATAGGGGTAGAGAGGGAGAATGAGGTGTAATGT
GGGAGAATGAGGTGTAATGTAAAAGTCCACGATGGACTTGACCTCCACTTCAGGGAGAATGAGGTGTAATGT
GGGAGAATGAGGTGTAATGTACTTCGTGATCTTTTTTGCAAACCAGACCCCAGGGAGAATGAGGTGTAATGT
GGGAGAATGAGGTGTAATGTAAAGGAGCTGGGAGTAGCTGTGGATGGAGATAGGGAGAATGAGGTGTAATGT
GGGAGAATGAGGTGTAATGTAATTGCCGAAGACTGCTGCCAGCAGCACACTAGGGAGAATGAGGTGTAATGT
GGGAGAATGAGGTGTAATGTATCGGAGAACCTGGTGCCCCACAAAGTTCTCAGGGAGAATGAGGTGTAATGT
GGGAGAATGAGGTGTAATGTAAGAATGCTTTCACGGACTGGATGGTGGGGAAGGGAGAATGAGGTGTAATGT
GGGAGAATGAGGTGTAATGTATCTTCCTGATAAAGTATCAGGGAACAAGGCAGGGAGAATGAGGTGTAATGT
GGGAGAATGAGGTGTAATGTATTGGTCCCTCCAGTGCTGAACTTCAGCACAAGGGAGAATGAGGTGTAATGT
GGGAGAATGAGGTGTAATGTATCACTTTCTGCACCTGGGCTTCGTCGGTGGAGGGAGAATGAGGTGTAATGT
GGGAGAATGAGGTGTAATGTAATGCCAGTGTCAATCCAGATTGCTGGGCGAAGGGAGAATGAGGTGTAATGT
GGGAGAATGAGGTGTAATGTAAAGGCAGCATCCCAGTTCCTGTTGGGGTCCAGGGAGAATGAGGTGTAATGT
GGGAGAATGAGGTGTAATGTAAGACCAAGACTGAGGTCTGAGGCCTTTTTAAGGGAGAATGAGGTGTAATGT
GGGAGAATGAGGTGTAATGTATCTGTAACCAGCAGGTCCATGAATTCATAGAGGGAGAATGAGGTGTAATGT
GGGAGAATGAGGTGTAATGTATTGATGGGACGACCTTCAAAGGTGCTGCCGAGGGAGAATGAGGTGTAATGT
GGGAGAATGAGGTGTAATGTATGACCATGGGGTCAGCTGTCCCTGAGGTCTAGGGAGAATGAGGTGTAATGT
GGGAGAATGAGGTGTAATGTAAACCAGCAGCCTCTTCATGGCGAGACGGTCAGGGAGAATGAGGTGTAATGT
GGGAGAATGAGGTGTAATGTAAGAGTTGGGAAACTTGCCACGGTAAGTTTCAGGGAGAATGAGGTGTAATGT
GGGAGAATGAGGTGTAATGTATCAAGAATGGCCGTGAGGGTGGGTTCCTGGAGGGAGAATGAGGTGTAATGT
GGGAGAATGAGGTGTAATGTAAGATGTCAAGGCTGTCACAGCAGATTTTGCAGGGAGAATGAGGTGTAATGT
GGGAGAATGAGGTGTAATGTATGTCTCCTCCGCTGTGGGGATGATCTGGGAAGGGAGAATGAGGTGTAATGT
GGGAGAATGAGGTGTAATGTAATTGCTGGGCGATTGGTCCCTCCAGTGCTGAGGGAGAATGAGGTGTAATGT
GGGAGAATGAGGTGTAATGTAACAAAGTTCTCATTGCCGAAGACTGCTGCCAGGGAGAATGAGGTGTAATGT
GGGAGAATGAGGTGTAATGTAAGTTCCCCTCACATCTGGATCAAGTCTCATAGGGAGAATGAGGTGTAATGT
GGGAGAATGAGGTGTAATGTAGAGGGAGCCCTCGGTGTGTGATCGAGTTTTAGGGAGAATGAGGTGTAATGT
GGGAGAATGAGGTGTAATGTATCCTCCAGCTCCCTCACTTTCTGCACCTGGAGGGAGAATGAGGTGTAATGT
GGGAGAATGAGGTGTAATGTAAAAGTGAAGGAATACTTGATGCCCTGGCTGAGGGAGAATGAGGTGTAATGT
GGGAGAATGAGGTGTAATGTAGGGTGTTTGACAGTGTGGTCCATGATGGTCAGGGAGAATGAGGTGTAATGT
GGGAGAATGAGGTGTAATGTATATTGGGTTGCCTAAATGGGGCTAAGGAGAAGGGAGAATGAGGTGTAATGT
GGGAGAATGAGGTGTAATGTATCCCTGGAATGGATGCCAGTGTCAATCCAGAGGGAGAATGAGGTGTAATGT
GGGAGAATGAGGTGTAATGTAGCGCCACATGCGATTCGTTTTGTGGGTGTAAGGGAGAATGAGGTGTAATGT
GGGAGAATGAGGTGTAATGTACGCCAGAAGTCCAACTTCAAGTGCTCCAACAGGGAGAATGAGGTGTAATGT
GGGAGAATGAGGTGTAATGTAGAAAGGGGAAGGGAATAAAAGCTTCTTCAGAGGGAGAATGAGGTGTAATGT
GGGAGAATGAGGTGTAATGTAGGGGAGGGAGAGGCAGGAGTTCCAAACTGTAGGGAGAATGAGGTGTAATGT
GGGAGAATGAGGTGTAATGTACCCTGGGGACAGTTCCCCTCACATCTGGATAGGGAGAATGAGGTGTAATGT
GGGAGAATGAGGTGTAATGTATACTAGCTCCGGGCATCCCAAAGGCAGCATAGGGAGAATGAGGTGTAATGT
GGGAGAATGAGGTGTAATGTACATCAGGGTTAGTTACAATCTCCAGGAAGAAGGGAGAATGAGGTGTAATGT
GGGAGAATGAGGTGTAATGTAGGCACCTTTCCTCTCTTCCTGATAAAGTATAGGGAGAATGAGGTGTAATGT
GGGAGAATGAGGTGTAATGTAATGGCGAGACGGTCAGGCTGAGACCAAGACAGGGAGAATGAGGTGTAATGT
GGGAGAATGAGGTGTAATGTAAAAAGGGCCAGCCATGTCTCCTCCGCTGTGAGGGAGAATGAGGTGTAATGT
GGGAGAATGAGGTGTAATGTATCGGTGGCAGAGATTCGGAGAACCTGGTGCAGGGAGAATGAGGTGTAATGT
GGGAGAATGAGGTGTAATGTAGTGGGTTCCTGGCCATAGTCCTTCGTGATCAGGGAGAATGAGGTGTAATGT
GGGAGAATGAGGTGTAATGTATGCAAACCAGACCCCACTGGCCTGAGTGACAGGGAGAATGAGGTGTAATGT
GGGAGAATGAGGTGTAATGTAGGCAGGGTCCCGCCAGAAGTCCAACTTCAAAGGGAGAATGAGGTGTAATGT
