# Supplementary material for: Oncogenic and tumor-suppressive forces converge on a progenitor-orchestrated niche to shape early tumorigenesis
Source: bioRxiv. 2025 Jun 12:2025.06.10.656791. Preprint. [Version 1] doi: 10.1101/2025.06.10.656791 (PMC12259082; doi:10.1101/2025.06.10.656791)
Supplement: Supplement 3 — Data S2. Oligonucleotides used for probing select mRNA expression using smFISH. [file media-3.zip › temp_extracted_probes/Pancreas20220830_CassandraDirena_revisions_highExpressors_SPP1_RS0247_x2_opool.fa]

AGGGTGTGTTTGTAAAGGGTATCAGAGGACACAGCATTCTGTGGCGCAAGGAAGGGTGTGTTTGTAAAGGGT
AGGGTGTGTTTGTAAAGGGTACACCGCTCTTCATGTGAGAGGTGAGGTCCTAAGGGTGTGTTTGTAAAGGGT
AGGGTGTGTTTGTAAAGGGTACTGTAAAGCTTCTCCTCTGAGCTGCCAGAAAAGGGTGTGTTTGTAAAGGGT
AGGGTGTGTTTGTAAAGGGTAACTCATGGCTGCCCTTTCCGTTGTTGTCCTAAGGGTGTGTTTGTAAAGGGT
AGGGTGTGTTTGTAAAGGGTACGATCACATCCGACTGATCGGCACTCTCCTAAGGGTGTGTTTGTAAAGGGT
AGGGTGTGTTTGTAAAGGGTACCGTTTGCATTTCTTGTACAGGAAGAACAGAAGGGTGTGTTTGTAAAGGGT
AGGGTGTGTTTGTAAAGGGTATGAAAGTGTCTGCTTGTGTACTAGCAGTGAAAGGGTGTGTTTGTAAAGGGT
AGGGTGTGTTTGTAAAGGGTACCTCGCTCTCTGCATGGTCTCCATCGTCATAAGGGTGTGTTTGTAAAGGGT
AGGGTGTGTTTGTAAAGGGTATTCAGCCAGGAGAACTGCAGCCTCATGGGCAAGGGTGTGTTTGTAAAGGGT
AGGGTGTGTTTGTAAAGGGTAAAACCTGGAAACTCCTAGACTTTGACCTCAAAGGGTGTGTTTGTAAAGGGT
AGGGTGTGTTTGTAAAGGGTACCAGGCTGGCTTTGGAACTTGCTTGACTATAAGGGTGTGTTTGTAAAGGGT
AGGGTGTGTTTGTAAAGGGTAGGCTCTCTTTGGAATGCTCAAGTCTGTGTGAAGGGTGTGTTTGTAAAGGGT
AGGGTGTGTTTGTAAAGGGTAAGCCATGTGGCTATAGGATCTGGGTGCAGGAAGGGTGTGTTTGTAAAGGGT
AGGGTGTGTTTGTAAAGGGTATTTCCAGACTTGGTTCATCCAGCTGACTTGAAGGGTGTGTTTGTAAAGGGT
AGGGTGTGTTTGTAAAGGGTACCAAGCAAGGATGCTTCTTCAGTGTGAGCTAAGGGTGTGTTTGTAAAGGGT
AGGGTGTGTTTGTAAAGGGTATGGGGACATCGACTGTAGGGACGATTGGAGAAGGGTGTGTTTGTAAAGGGT
AGGGTGTGTTTGTAAAGGGTAGATCAGAGGGCATGCTCAGAAGCTGGGCAAAAGGGTGTGTTTGTAAAGGGT
AGGGTGTGTTTGTAAAGGGTACAGGGATGACATCGAGGGACTCCTTAGACTAAGGGTGTGTTTGTAAAGGGT
AGGGTGTGTTTGTAAAGGGTAGTCCATAAGCCAAGCTATCACCTCGGCCGTAAGGGTGTGTTTGTAAAGGGT
AGGGTGTGTTTGTAAAGGGTAAGATTCTGCTTCTGAGATGGGTCAGGCACCAAGGGTGTGTTTGTAAAGGGT
AGGGTGTGTTTGTAAAGGGTACATGGCTTTCATTGGAATTGCTTGGAAGAGAAGGGTGTGTTTGTAAAGGGT
AGGGTGTGTTTGTAAAGGGTACGGTCTCATCAGACTCATCCGAATGGTGAGAAGGGTGTGTTTGTAAAGGGT
AGGGTGTGTTTGTAAAGGGTACATCTGTGGCATCAGGATACTGTTCATCAGAAGGGTGTGTTTGTAAAGGGT
AGGGTGTGTTTGTAAAGGGTACATCATCGTCATCATCGTCGTCCATGTGGTAAGGGTGTGTTTGTAAAGGGT
AGGGTGTGTTTGTAAAGGGTATCAGTCACTTTCACCGGGAGGGAGGAGGCAAAGGGTGTGTTTGTAAAGGGT
AGGGTGTGTTTGTAAAGGGTAATGCCAAACAGGCAAAAGCAAATCACTGCCAAGGGTGTGTTTGTAAAGGGT
AGGGTGTGTTTGTAAAGGGTAATTCGTCAGATTCATCCGAGTCCACAGAATAAGGGTGTGTTTGTAAAGGGT
AGGGTGTGTTTGTAAAGGGTATGCAGAAGCTTTTGGTTACAACGGTGTTTGAAGGGTGTGTTTGTAAAGGGT
AGGGTGTGTTTGTAAAGGGTACGAGAATGCCTGCCGCAGAAGACTGCAAACAAGGGTGTGTTTGTAAAGGGT
AGGGTGTGTTTGTAAAGGGTAGCAGTTAGTATTCCTGCTTAACCCTCACTAAAGGGTGTGTTTGTAAAGGGT
AGGGTGTGTTTGTAAAGGGTAAATCTCATGGTCGTAGTTAGTCCCTCAGAAAAGGGTGTGTTTGTAAAGGGT
AGGGTGTGTTTGTAAAGGGTATACTCTTAGGGTCTAGGACTAGCTTGTCCTAAGGGTGTGTTTGTAAAGGGT
AGGGTGTGTTTGTAAAGGGTATGTGGCTGTGAAACTTGTGGCTCTGATGTTAAGGGTGTGTTTGTAAAGGGT
AGGGTGTGTTTGTAAAGGGTACATGAAACAACAGACTAAGCTAAGAGCCCAAAGGGTGTGTTTGTAAAGGGT
AGGGTGTGTTTGTAAAGGGTACACTGCAGGCTTACCTTGGCTGGTTTCCTCAAGGGTGTGTTTGTAAAGGGT
AGGGTGTGTTTGTAAAGGGTAGCCTCTTCTTTAGTTGACCTCAGAAGATGAAAGGGTGTGTTTGTAAAGGGT
AGGGTGTGTTTGTAAAGGGTAGTTGTTGTCCTGATCAGAGGGCATGCTCAGAAGGGTGTGTTTGTAAAGGGT
AGGGTGTGTTTGTAAAGGGTAAGCTGCCAGAATCAGTCACTTTCACCGGGAAAGGGTGTGTTTGTAAAGGGT
AGGGTGTGTTTGTAAAGGGTAGGTCAGGCACCAGCCATGTGGCTATAGGATAAGGGTGTGTTTGTAAAGGGT
AGGGTGTGTTTGTAAAGGGTACTCCTTAGACTCACCGCTCTTCATGTGAGAAAGGGTGTGTTTGTAAAGGGT
AGGGTGTGTTTGTAAAGGGTAAGCCTCATGGGCCACTGCAGGCTTACCTTGAAGGGTGTGTTTGTAAAGGGT
AGGGTGTGTTTGTAAAGGGTACATCCTTTTCTTCAGAGGACACAGCATTCTAAGGGTGTGTTTGTAAAGGGT
AGGGTGTGTTTGTAAAGGGTAGGAAGAACAGAAGCAAAGTGCAGAAGCTTTAAGGGTGTGTTTGTAAAGGGT
AGGGTGTGTTTGTAAAGGGTACTAGCTTGTCCTTGTGGCTGTGAAACTTGTAAGGGTGTGTTTGTAAAGGGT
AGGGTGTGTTTGTAAAGGGTAAAGCTGGGCAACAGGGATGACATCGAGGGAAAGGGTGTGTTTGTAAAGGGT
AGGGTGTGTTTGTAAAGGGTAGGCACTCTCCTGGCTCTCTTTGGAATGCTCAAGGGTGTGTTTGTAAAGGGT
AGGGTGTGTTTGTAAAGGGTAAAGTCTGTGTGTTTCCAGACTTGGTTCATCAAGGGTGTGTTTGTAAAGGGT
AGGGTGTGTTTGTAAAGGGTACAGCTGACTTGACTCATGGCTGCCCTTTCCAAGGGTGTGTTTGTAAAGGGT
AGGGTGTGTTTGTAAAGGGTATCACCTCGGCCGTTGGGGACATCGACTGTAAAGGGTGTGTTTGTAAAGGGT
AGGGTGTGTTTGTAAAGGGTACTGGGTGCAGGCTGTAAAGCTTCTCCTCTGAAGGGTGTGTTTGTAAAGGGT
AGGGTGTGTTTGTAAAGGGTAGGCTCTGATGTTCCAGGCTGGCTTTGGAACAAGGGTGTGTTTGTAAAGGGT
AGGGTGTGTTTGTAAAGGGTAGGTGAGGTCCTCATCTGTGGCATCAGGATAAAGGGTGTGTTTGTAAAGGGT
AGGGTGTGTTTGTAAAGGGTAGTGGCGCAAGGAGATTCTGCTTCTGAGATGAAGGGTGTGTTTGTAAAGGGT
AGGGTGTGTTTGTAAAGGGTATGCTTGACTATCGATCACATCCGACTGATCAAGGGTGTGTTTGTAAAGGGT
AGGGTGTGTTTGTAAAGGGTATAGACTTTGACCTCAGTCCATAAGCCAAGCAAGGGTGTGTTTGTAAAGGGT
