# Supplementary material for: Oncogenic and tumor-suppressive forces converge on a progenitor-orchestrated niche to shape early tumorigenesis
Source: bioRxiv. 2025 Jun 12:2025.06.10.656791. Preprint. [Version 1] doi: 10.1101/2025.06.10.656791 (PMC12259082; doi:10.1101/2025.06.10.656791)
Supplement: Supplement 3 — Data S2. Oligonucleotides used for probing select mRNA expression using smFISH. [file media-3.zip › temp_extracted_probes/LOH20220302_newMalignancyMarkers_PIEZO2_RS0763_x0_opool.fa]

GGGTAGTGGGAATGATTTATACTCCACCCCGATGATGTTCGGTGGAAAGTA
TGTCAGGCCCATGTCTACCTAGGGCCTCGTAGGGTAGTGGGAATGATTTAT
GGGTAGTGGGAATGATTTATAATTGACTTTGGCATGGCTGTAGATGGTGTT
AAGCTGACAGCCTTGCTGTAAGAGGGCGGCAGGGTAGTGGGAATGATTTAT
GTGCCGTTTTAGGATCAGTAATCCAGGCTTAGGGTAGTGGGAATGATTTAT
GGGTAGTGGGAATGATTTATATGCCTTCTTCTCCATCTAAGTCCTCTTCAT
AAGTGTGGAATCGGAATCCAGCGGCAGCGGAGGGTAGTGGGAATGATTTAT
GGGTAGTGGGAATGATTTATAATCAACAGGGGCACTGTAGAGAAGAGACTT
GGTCATCATCTTCCTCCACTTCCTCTTCCTAGGGTAGTGGGAATGATTTAT
GTTGTTCCCGTAATGAAGATGATGGTGAGGAGGGTAGTGGGAATGATTTAT
GGGTAGTGGGAATGATTTATAAGGATCTGGGATGCTTTAATGTCAGCCACG
GGGTAGTGGGAATGATTTATAGCGATGGAAGAATAGAGCCAGCAGCTGAAT
TGATGATGCAAGCCAGGAAGCAGCAGTACTAGGGTAGTGGGAATGATTTAT
CAATGTATCCACAGGCTCCTATTGACAGTAAGGGTAGTGGGAATGATTTAT
GGGTAGTGGGAATGATTTATAATGCTGTCCCAGATGATCCCTGCCTCCCCA
CTCCAGCCAATTCTTCATTTTCACACTCAGAGGGTAGTGGGAATGATTTAT
GGGTAGTGGGAATGATTTATAAGTCTTCAGTTGAGATAAGGCAGTAGGAGT
TCATGAGTCAGAGGTGGTAAGATGCTTGACAGGGTAGTGGGAATGATTTAT
TATTTCACTACGATCGCCACCTCAGTGTAGAGGGTAGTGGGAATGATTTAT
GGGTAGTGGGAATGATTTATATGAGATCAGCAGGGTCGCTTCAGTGTAGCA
GGGTAGTGGGAATGATTTATATCCATCTAAATCATCAAGGGTGGACTGCCT
GGGTAGTGGGAATGATTTATAACGCTCGCTTGTTTTAGGAACGGGGTCTTG
GGGTAGTGGGAATGATTTATAACATCTTCTGGGTCCAGGGTCCCCTCTTTC
TCTGGGTGGATGAGGTCATAGAAGAATTGCAGGGTAGTGGGAATGATTTAT
GACCTTCTTAATCTCGGGGAGCTCGAAGCTAGGGTAGTGGGAATGATTTAT
GGGTAGTGGGAATGATTTATAGGCCATCATTATTTTATTTCCCCAAGCTCG
GGGTAGTGGGAATGATTTATACCCAAAGTCATGTTTCTCTGGATACTCCAT
GGGTAGTGGGAATGATTTATAGGTGTTCCCATCAGGCTTAGCTGATCACTG
TGCTTCCTTTTCCCTCAGGGCCTTCTGCTCAGGGTAGTGGGAATGATTTAT
AAGTTCGGCACCAGGACCACCAGGTACACAAGGGTAGTGGGAATGATTTAT
TGCGTCTCTCCTTCTGCTCTTCTCTGGCCAAGGGTAGTGGGAATGATTTAT
GGGTAGTGGGAATGATTTATAAGGACTTCCTCAGGCCTACCCACTCAGTGG
ACGATGGCCATCATCCAGAAGCGTCGGCTGAGGGTAGTGGGAATGATTTAT
AGTTCCTTGGCGCGAATACAGCATGGTACAAGGGTAGTGGGAATGATTTAT
CTGTCCTGTTGCTGTGGCAACAGGAGCCATAGGGTAGTGGGAATGATTTAT
GGGTAGTGGGAATGATTTATAACTGTCTTTCCCAGCCTCACCCTTCTCCGT
GGAGGTGGGGATGAATATGCGAGTGAACAGAGGGTAGTGGGAATGATTTAT
CTTCCTCCTCTTCACTATCCGTTTCAAACAAGGGTAGTGGGAATGATTTAT
CAGAACAGGAACAGCACCATGTAGATGATTAGGGTAGTGGGAATGATTTAT
TGAGTCTGAGGAGCCTCTTCTGCCCTGATCAGGGTAGTGGGAATGATTTAT
GGGTAGTGGGAATGATTTATAGAGGTCATAAAGAACATAGCCCTCCTTCTT
GGGTAGTGGGAATGATTTATAACACTGGAGCAGTCAGGTTGTTTCGGCCTC
GGGTAGTGGGAATGATTTATAGCCAAGTGGTGAAACTATCCACTGTGGCCA
GGGTAGTGGGAATGATTTATATTGCTAGTCCGAGCAGTAGGGCGACGCTCA
GGGTAGTGGGAATGATTTATATGCATCTTTCAATCCGCAGGACTGTGGATA
GGGTAGTGGGAATGATTTATACTCTACCCCTGCTTCATATTCAGCTGCGTA
GGGTAGTGGGAATGATTTATAGTTCAACTCATGAAGGGGAATGTTGGTTTG
GGGTAGTGGGAATGATTTATAATGCCATTGCCGGCATCAGCTCCCTTCAAG
GGGTAGTGGGAATGATTTATACCAGAGTACACAGGAGTGGTTTTTGACATA
TCTTTTTGACTGGCTCATCCTCTCGATCTTAGGGTAGTGGGAATGATTTAT
CCACTGTTGGGGCCGAAAGATTTTAGAAATAGGGTAGTGGGAATGATTTAT
ACATGCAGGAAGTAGTAGCTCATGAAGACTAGGGTAGTGGGAATGATTTAT
GGGTAGTGGGAATGATTTATAAGACGATGATCACACATGTCCAGACAGTGC
GCCCATCATCTAGATGTAACCTTGTGATGTAGGGTAGTGGGAATGATTTAT
GGGTAGTGGGAATGATTTATATGGTTTCTGGTGACCTGTACAGGAATATCA
GGGTAGTGGGAATGATTTATACTCGGGAAAGGTTCATAATGTGGTTCTGGT
GGGTAGTGGGAATGATTTATATGGGTTGAGGGTATCTCTTTTCCGACTCTC
GGGTAGTGGGAATGATTTATATGGGCCAGACCTCGGCAATGGCTTTTCTTC
GGGTAGTGGGAATGATTTATAGCTGAACATTTTACGGAGCCTAGGCCGAGC
GGGTAGTGGGAATGATTTATAAGTACATGTGGATGCTTTCCCGTGTTGGAA
GGGTAGTGGGAATGATTTATAGTGATGTGGAAAATGATGTGAAGCAGCAGA
GGGTAGTGGGAATGATTTATAAATAGCACACCATTTCTGAGCGGGCCACCA
CTCCACACAAATCCAGCTGGAGAGGCTCAGAGGGTAGTGGGAATGATTTAT
CCAAAGGCCCAGAATCCAAAGACGATGATAAGGGTAGTGGGAATGATTTAT
GGGTAGTGGGAATGATTTATACTTTCAAAGCCAATCTGCCGGAAGGTCTTT
GATGGTTTGTAGTCATCTTGGGTCATGGATAGGGTAGTGGGAATGATTTAT
GGGTAGTGGGAATGATTTATACCCATTCCACTGGACCGTCCCCAGATCCTT
CAGCTGGTCCATGGATTTTTTCTCTTCTTCAGGGTAGTGGGAATGATTTAT
ACGCCAGGAAAGGTGAGGACCCTGCAGAGTAGGGTAGTGGGAATGATTTAT
GGGTAGTGGGAATGATTTATATCTGGATGTCCTGGCCTTCCCCTGACTCCT
CTATTGCTGCTGCACATCTGGAGTGTGCTGAGGGTAGTGGGAATGATTTAT
CTTCCTTCTTTACCTCATGCCTTTCTTCCTAGGGTAGTGGGAATGATTTAT
GGGTAGTGGGAATGATTTATATCAACCAGCAGCTGTTTCTTACTAGTGCGC
CGGGAAGTACAGCCACTTGATAATGTTATCAGGGTAGTGGGAATGATTTAT
CAATTCCTCATCTGGAGTGAGGCTGATCTCAGGGTAGTGGGAATGATTTAT
GGGTAGTGGGAATGATTTATATGACAAAAAAGAACATGCCCCCGCAGACGT
GGGTAGTGGGAATGATTTATATTCGCCATCTCCTCTTGCACAAGAGGCTCT
GGGTAGTGGGAATGATTTATACAGCCACCTGTCAGAAGAGAAATGGTTGCC
GGGTAGTGGGAATGATTTATAGTCTTCTCTCTTGTCCTCTTCTTCCTCTTT
TTCAGCCTCCACCTCCTCGATGGTTTCCGTAGGGTAGTGGGAATGATTTAT
GGGTAGTGGGAATGATTTATACATCTTGGAGCTCCTCATCTTCCTTTTCTT
GGGTAGTGGGAATGATTTATAAGCTGGACCGTGGGGAGATCTGAGAGCTAC
GGGTAGTGGGAATGATTTATATAGACACAGGTGCCTTTCTCCAAGGGAAGG
TTTCTCCTCCTGGCTCCCTTCCCCTTCGGAAGGGTAGTGGGAATGATTTAT
GGGTAGTGGGAATGATTTATACTCCAGACCTTCTACCACCTCCTCCTCAGC
GAATTCGAGTTCCCTTCCAGTTCTGCTACTAGGGTAGTGGGAATGATTTAT
ATGCGGTGTTGAGCTTCCAGACTGGCCAGTAGGGTAGTGGGAATGATTTAT
TTGCTTAGAATGAGGCTTGTCCTTCCAGCCAGGGTAGTGGGAATGATTTAT
TGGAGGGCTGACTTTGTCATTGAAGACCACAGGGTAGTGGGAATGATTTAT
TCAGCGCCTCCTCTGAATCCATCTTTTCTCAGGGTAGTGGGAATGATTTAT
AGAAGAGCTATGTGTTGCACGTTGACCATGAGGGTAGTGGGAATGATTTAT
GGGTAGTGGGAATGATTTATACAGCATCCTCTCCTTACCCTTTTTGTACTT
