# Supplementary material for: Oncogenic and tumor-suppressive forces converge on a progenitor-orchestrated niche to shape early tumorigenesis
Source: bioRxiv. 2025 Jun 12:2025.06.10.656791. Preprint. [Version 1] doi: 10.1101/2025.06.10.656791 (PMC12259082; doi:10.1101/2025.06.10.656791)
Supplement: Supplement 3 — Data S2. Oligonucleotides used for probing select mRNA expression using smFISH. [file media-3.zip › temp_extracted_probes/LOH20210524_MUC6_RS0247_x1_opool.fa]

AGGGTGTGTTTGTAAAGGGTAAGAGGTCCTGTCTGTGGAGAACGAGCTTTTAAGGGTGTGTTTGTAAAGGGT
AGGGTGTGTTTGTAAAGGGTAACACTTGGAGGGTGAGTGTGAGCTGCTGCCAAGGGTGTGTTTGTAAAGGGT
AGGGTGTGTTTGTAAAGGGTAAAAGAGCCTTGAGCTTCAGTTGTGGCACTGAAGGGTGTGTTTGTAAAGGGT
AGGGTGTGTTTGTAAAGGGTAAGTCACATGGGCATTCCTCTGCAGGCACACAAGGGTGTGTTTGTAAAGGGT
AGGGTGTGTTTGTAAAGGGTAGGTGTTCGAAACGGGGTGCCTGAGATGCCTAAGGGTGTGTTTGTAAAGGGT
AGGGTGTGTTTGTAAAGGGTATGGATGCTAAAGGTGGCGGGCACGTCATCCAAGGGTGTGTTTGTAAAGGGT
AGGGTGTGTTTGTAAAGGGTACTGTGTGTGATGCTGGAGACCACTTGTGTGAAGGGTGTGTTTGTAAAGGGT
AGGGTGTGTTTGTAAAGGGTATGGGGAGGATTGCAGGTTATCCTCAGTGTCAAGGGTGTGTTTGTAAAGGGT
AGGGTGTGTTTGTAAAGGGTATCCTCAGTGGAGGATGGGGCTGAAGGTGGTAAGGGTGTGTTTGTAAAGGGT
AGGGTGTGTTTGTAAAGGGTACGGACTTCCCACAGATGACATTCTCTGTCAAAGGGTGTGTTTGTAAAGGGT
AGGGTGTGTTTGTAAAGGGTAGGACGCCACATACTTGCTACGTGTTTCGAAAAGGGTGTGTTTGTAAAGGGT
AGGGTGTGTTTGTAAAGGGTACGTTGTTGGTGATCACTTCATCTTCTGAGAAAGGGTGTGTTTGTAAAGGGT
AGGGTGTGTTTGTAAAGGGTAGTGGCATGGAGGTAGAGGCCACTGATAGGGAAGGGTGTGTTTGTAAAGGGT
AGGGTGTGTTTGTAAAGGGTATGAGGACTGCTAGTTGTTCCTGAGGTGGTGAAGGGTGTGTTTGTAAAGGGT
AGGGTGTGTTTGTAAAGGGTACTGGAAGACAGGCTGCATCTGGAACACAAGAAGGGTGTGTTTGTAAAGGGT
AGGGTGTGTTTGTAAAGGGTAGGTTTGTGTGGCAGCAGTGGTTGTATATGTAAGGGTGTGTTTGTAAAGGGT
AGGGTGTGTTTGTAAAGGGTAGGTGGAGTGTATGTGATGTGTGTTGCATGGAAGGGTGTGTTTGTAAAGGGT
AGGGTGTGTTTGTAAAGGGTAGGTACACAGGTCCCTTCACTGTGGTCGAAGAAGGGTGTGTTTGTAAAGGGT
AGGGTGTGTTTGTAAAGGGTAGGCATAGGCCCCCAGTGCAGAACAGATGTGAAGGGTGTGTTTGTAAAGGGT
AGGGTGTGTTTGTAAAGGGTAGATGAAGGAGGTGATGCTGTGGGTGTAGTAAAGGGTGTGTTTGTAAAGGGT
AGGGTGTGTTTGTAAAGGGTAGCTTTGAGCTTGAGTGATGGAGCTAGTTATAAGGGTGTGTTTGTAAAGGGT
AGGGTGTGTTTGTAAAGGGTAAGCTGGAATTGGTGTTGGTTGTGTGGGAGTAAGGGTGTGTTTGTAAAGGGT
AGGGTGTGTTTGTAAAGGGTAATAGTGTGGCACAGCTGCAGTTTGGCTGGCAAGGGTGTGTTTGTAAAGGGT
AGGGTGTGTTTGTAAAGGGTAATGAGGGTGCCTTCATTGGGGAGCTGTGGGAAGGGTGTGTTTGTAAAGGGT
AGGGTGTGTTTGTAAAGGGTAAAGGTCTTGGGCTCTGGGCAGGATGCAAAGAAGGGTGTGTTTGTAAAGGGT
AGGGTGTGTTTGTAAAGGGTACTTCCACGAGTTCACAAACTCCAGTTCATTAAGGGTGTGTTTGTAAAGGGT
AGGGTGTGTTTGTAAAGGGTACCCCACAGTCATCCGTGGCCAGCATGTATTAAGGGTGTGTTTGTAAAGGGT
AGGGTGTGTTTGTAAAGGGTATGGAACTGTGAAACTCAGTGCTGATGGTGGAAGGGTGTGTTTGTAAAGGGT
AGGGTGTGTTTGTAAAGGGTATGGACCACAGGTGTGCCAGTTGAACTCATGAAGGGTGTGTTTGTAAAGGGT
AGGGTGTGTTTGTAAAGGGTAAGAGGACACAGGTGGATGGACATTGTGTGCAAGGGTGTGTTTGTAAAGGGT
AGGGTGTGTTTGTAAAGGGTATGTCTATCTTTCCATCGAAGTTCCCACACAAAGGGTGTGTTTGTAAAGGGT
AGGGTGTGTTTGTAAAGGGTAAGCAGTGGGGAATGGGACACTGAGCTGGGAAAGGGTGTGTTTGTAAAGGGT
AGGGTGTGTTTGTAAAGGGTATGGTGTGGACCGGAGGAGTACCAGTTAGACAAGGGTGTGTTTGTAAAGGGT
AGGGTGTGTTTGTAAAGGGTAGTGTTGACTTCGGTATGGATGTAGGAGGCCAAGGGTGTGTTTGTAAAGGGT
AGGGTGTGTTTGTAAAGGGTAAGAAGTTGGTGTCACAGAGGAGGTTGAAGAAAGGGTGTGTTTGTAAAGGGT
AGGGTGTGTTTGTAAAGGGTAAGCTCCCCATGTGGAGCACCAACCCTTTTCAAGGGTGTGTTTGTAAAGGGT
AGGGTGTGTTTGTAAAGGGTAATGGGCACAGATCTCGTTGGGATCATCTAGAAGGGTGTGTTTGTAAAGGGT
AGGGTGTGTTTGTAAAGGGTACAGGACACGGCTGCTTTGTGCATGTCCAGCAAGGGTGTGTTTGTAAAGGGT
AGGGTGTGTTTGTAAAGGGTATGAGGACTGCTAGTTGTTCCTGAGGTGGTGAAGGGTGTGTTTGTAAAGGGT
AGGGTGTGTTTGTAAAGGGTATGATTGTAGTTGGAAGACTAGTGCTCAGTGAAGGGTGTGTTTGTAAAGGGT
AGGGTGTGTTTGTAAAGGGTACTTCAGGATGATGGTGCTGGGGATGGCTTCAAGGGTGTGTTTGTAAAGGGT
AGGGTGTGTTTGTAAAGGGTAGTTAATGCCGTGGAGGAGCTTGACAGTCCTAAGGGTGTGTTTGTAAAGGGT
AGGGTGTGTTTGTAAAGGGTAACTGCCCGTCGCTGTTCTCATAGAGCCCCTAAGGGTGTGTTTGTAAAGGGT
AGGGTGTGTTTGTAAAGGGTATACATGATGGCCACTAGGGAGGTCTCTGAGAAGGGTGTGTTTGTAAAGGGT
AGGGTGTGTTTGTAAAGGGTAGCATTAAGGTTAGCAAGGTCACTGTGGTACAAGGGTGTGTTTGTAAAGGGT
AGGGTGTGTTTGTAAAGGGTACAACAGTGGAGAAAGGGTGTGTGGTGCGTGAAGGGTGTGTTTGTAAAGGGT
AGGGTGTGTTTGTAAAGGGTACTCATGGCCGTCAAAGGTGGAAAAGTGGCCAAGGGTGTGTTTGTAAAGGGT
AGGGTGTGTTTGTAAAGGGTATCTGAGGAGCTGATGGTGTAGGGGAGGCAAAAGGGTGTGTTTGTAAAGGGT
AGGGTGTGTTTGTAAAGGGTAGGCGGTGGTAGACTTCGAGGAGAATGAAGAAAGGGTGTGTTTGTAAAGGGT
AGGGTGTGTTTGTAAAGGGTAAAGAAAAGGGAAGGTGTGTGGCCAACGAGGAAGGGTGTGTTTGTAAAGGGT
AGGGTGTGTTTGTAAAGGGTAAGGTCCTGTCTGTGGAGAACGAGCTTTTGGAAGGGTGTGTTTGTAAAGGGT
AGGGTGTGTTTGTAAAGGGTATGCACAGATGTTCCCAAAGGGGGACCTGTGAAGGGTGTGTTTGTAAAGGGT
AGGGTGTGTTTGTAAAGGGTAACACAAGCCACAGAGGGCATCCTGGGTAGCAAGGGTGTGTTTGTAAAGGGT
AGGGTGTGTTTGTAAAGGGTAGTTGGTGTAGATTGATGGGCAGTCACTGCAAAGGGTGTGTTTGTAAAGGGT
AGGGTGTGTTTGTAAAGGGTATTGTAGTCGTCCAGCAGACAGGGGCACTGGAAGGGTGTGTTTGTAAAGGGT
AGGGTGTGTTTGTAAAGGGTAAGGTCTGAGGAGCTGATGGTGTTGGGAAGGAAGGGTGTGTTTGTAAAGGGT
AGGGTGTGTTTGTAAAGGGTACAACAGCAGCAGCTGTCGGACCCTGAGCATAAGGGTGTGTTTGTAAAGGGT
AGGGTGTGTTTGTAAAGGGTAGGTATTCATTCTCACCCACCAATGTGTGGGAAGGGTGTGTTTGTAAAGGGT
AGGGTGTGTTTGTAAAGGGTAAAAGGGAAGGTGTGTGGCCAACGAGGTCTGAAGGGTGTGTTTGTAAAGGGT
AGGGTGTGTTTGTAAAGGGTAAGTCTGGGGTTCTCCAGTCCACACACACGCAAGGGTGTGTTTGTAAAGGGT
AGGGTGTGTTTGTAAAGGGTATTCACCACACTGTGGCACTTCTCAAACACAAAGGGTGTGTTTGTAAAGGGT
AGGGTGTGTTTGTAAAGGGTACTGAGGACTGCTAGTTGTGCCTGAGGTGGTAAGGGTGTGTTTGTAAAGGGT
AGGGTGTGTTTGTAAAGGGTACTGGACAGTAGTGGTTTGAAACATGGTAGTAAGGGTGTGTTTGTAAAGGGT
AGGGTGTGTTTGTAAAGGGTATCGTCTGGGTCACGGGAATCTTAGATGTCGAAGGGTGTGTTTGTAAAGGGT
AGGGTGTGTTTGTAAAGGGTAGGACTGATGCTGCGTCGTGTAGGATGCTGAAAGGGTGTGTTTGTAAAGGGT
AGGGTGTGTTTGTAAAGGGTATCTCCGTGGGAATGCATAAGGAGCTCCCCGAAGGGTGTGTTTGTAAAGGGT
AGGGTGTGTTTGTAAAGGGTATCCTGTAAGCTGCAGGTCCCAGGATGCGAGAAGGGTGTGTTTGTAAAGGGT
AGGGTGTGTTTGTAAAGGGTATGGTGGTGGACTGCTCAGATGTTCTGAATTAAGGGTGTGTTTGTAAAGGGT
AGGGTGTGTTTGTAAAGGGTATAAATGACAGGTACGGATGTATGAGGAGACAAGGGTGTGTTTGTAAAGGGT
AGGGTGTGTTTGTAAAGGGTAGGGATGTCTATGTCCAGGACAAGATTCAGGAAGGGTGTGTTTGTAAAGGGT
AGGGTGTGTTTGTAAAGGGTAGTTTGAGGGTATTCTCCCGAGGAGACTGTGAAGGGTGTGTTTGTAAAGGGT
AGGGTGTGTTTGTAAAGGGTATTTGTGATCTCCCCGGGGCCATAAACCATAAAGGGTGTGTTTGTAAAGGGT
AGGGTGTGTTTGTAAAGGGTAGTGGACCGGTGGAGTACCAGTTAGACCCATAAGGGTGTGTTTGTAAAGGGT
AGGGTGTGTTTGTAAAGGGTACCATTGATGCAGTGACATATGACCCCGTTGAAGGGTGTGTTTGTAAAGGGT
AGGGTGTGTTTGTAAAGGGTAAGTGTGGGCTGGTTGGGGTGTTAAGTCCCTAAGGGTGTGTTTGTAAAGGGT
AGGGTGTGTTTGTAAAGGGTATGGATGTCTGCCTGAAGATGGTGATGTTGTAAGGGTGTGTTTGTAAAGGGT
AGGGTGTGTTTGTAAAGGGTAGTTTGTGGAGAAGCTGATGAGACCATTTGTAAGGGTGTGTTTGTAAAGGGT
AGGGTGTGTTTGTAAAGGGTAACCCCAGGGGTATCACTCACTCCGTTGGTGAAGGGTGTGTTTGTAAAGGGT
AGGGTGTGTTTGTAAAGGGTAGGTCTGCACAGATGTTTCCAAGGAGACACCAAGGGTGTGTTTGTAAAGGGT
AGGGTGTGTTTGTAAAGGGTAAAGCCGCTGTGGGTAGAGAGTGTGTGGTGTAAGGGTGTGTTTGTAAAGGGT
AGGGTGTGTTTGTAAAGGGTAACGGTCCGACAGAGACAGGCAGGTACGATCAAGGGTGTGTTTGTAAAGGGT
AGGGTGTGTTTGTAAAGGGTAAGTTCCCAGCACGCCAAGAGTCCACAAAGAAAGGGTGTGTTTGTAAAGGGT
AGGGTGTGTTTGTAAAGGGTAAGGTACGGATGTATGAGGAGACCCAGTTTGAAGGGTGTGTTTGTAAAGGGT
AGGGTGTGTTTGTAAAGGGTAGTCATCTTTCATGTTCCCATTGGCGTTGCCAAGGGTGTGTTTGTAAAGGGT
AGGGTGTGTTTGTAAAGGGTAGTCTTGATGCAGACCTCACCGCACTCCTGGAAGGGTGTGTTTGTAAAGGGT
AGGGTGTGTTTGTAAAGGGTAAAATCTTGATGGCTCTGGAGCAGGTGACTCAAGGGTGTGTTTGTAAAGGGT
AGGGTGTGTTTGTAAAGGGTAGAGGAGCTGTGCTAAGTGTGGTGCTGGAGGAAGGGTGTGTTTGTAAAGGGT
AGGGTGTGTTTGTAAAGGGTAGTCTCTGCACACACCTTGTTGAGCTGGCTCAAGGGTGTGTTTGTAAAGGGT
AGGGTGTGTTTGTAAAGGGTACAGCCCTGGTAAGTAATCTGGTGCTCTTCCAAGGGTGTGTTTGTAAAGGGT
AGGGTGTGTTTGTAAAGGGTATTGTCCAGACAGGCTTTGGCATAGGCAGCCAAGGGTGTGTTTGTAAAGGGT
AGGGTGTGTTTGTAAAGGGTAAGGTGCATGTCTTACAGTCTGTGTGGAGCTAAGGGTGTGTTTGTAAAGGGT
AGGGTGTGTTTGTAAAGGGTAGTTGAGTGAGTGACAGGTGTGGATGTATTTAAGGGTGTGTTTGTAAAGGGT
