# Supplementary material for: Oncogenic and tumor-suppressive forces converge on a progenitor-orchestrated niche to shape early tumorigenesis
Source: bioRxiv. 2025 Jun 12:2025.06.10.656791. Preprint. [Version 1] doi: 10.1101/2025.06.10.656791 (PMC12259082; doi:10.1101/2025.06.10.656791)
Supplement: Supplement 3 — Data S2. Oligonucleotides used for probing select mRNA expression using smFISH. [file media-3.zip › temp_extracted_probes/Almu20211213_PanchoIFN_ITGAX_RS0109_x0_opool.fa]

TCCTTTGGTGCTCCAACCACCACCCAGGAAATGTGATGGAAGTTAGAGGGT
CTGATGGGCACACCAACAAGAGAAAAGTTGATGTGATGGAAGTTAGAGGGT
TGTGATGGAAGTTAGAGGGTATGGGCCTCCAGTGCCTGGATTCCTGGGTAA
TGTGATGGAAGTTAGAGGGTAAGATGACAACCTTCCCCGTGTGCTGGTGGC
GCTGGGAATACACAGATGTGTTGAATGTGAATGTGATGGAAGTTAGAGGGT
ACAGCACCTCTGTTCTCCTCCTCTCCGGGTATGTGATGGAAGTTAGAGGGT
TGTGATGGAAGTTAGAGGGTATCCAGGATGCCCAAGGAGGGGATGTCACAG
TGTGATGGAAGTTAGAGGGTAGCTTTCATGAATATGAAGGCAGACAGTGGC
TGTGATGGAAGTTAGAGGGTATTGGTGGCATCTTGCCGAGCTCCACTTTGG
CTGCCTTACAGAACCCAACAGACTTAAAGGATGTGATGGAAGTTAGAGGGT
AGGTTGCCCTTCAGAATGAAGTAAAGCTCAATGTGATGGAAGTTAGAGGGT
TGTGATGGAAGTTAGAGGGTATTTTACTGGAAGCTCCAACTGGAAGGTGGT
TGTGATGGAAGTTAGAGGGTAACTTCGGAGGTCACCTAGTTGGGTCTTGGG
TGTGATGGAAGTTAGAGGGTATGTCACACATGAGGTGCAGGGAGTGCTGCC
TACTCGGAAGTAATCAGAGAACTGCATCAGATGTGATGGAAGTTAGAGGGT
TGTGATGGAAGTTAGAGGGTACGATGCAATGGCCTTTAATTCTTGCTTGGA
GTTCATTGTAAAAGGCCTTTCCTACCCCAAATGTGATGGAAGTTAGAGGGT
AGCCGATCTGTGTCCCTCTGACTTCAGACTATGTGATGGAAGTTAGAGGGT
TTAACTCGAGTCAGAGCCCGGGTCTTTGTCATGTGATGGAAGTTAGAGGGT
AAGAGCAAAGTTGGTCTGGTCCTGGGAATCATGTGATGGAAGTTAGAGGGT
TGTGATGGAAGTTAGAGGGTATCCACACAGGCCGGGAGAAGCAACTTCACA
GAATTGGTCTGGTCCTGAGCAGCAGCACGCATGTGATGGAAGTTAGAGGGT
TGTGATGGAAGTTAGAGGGTATCCAGCACGGGACTCTTTTGCATGTGAGTC
GGGTAGAACAGAGTGACTGTGGTTCCGTAGATGTGATGGAAGTTAGAGGGT
ACGACACTAAGGTCATCCTGGCAGATGTGGATGTGATGGAAGTTAGAGGGT
TGTGATGGAAGTTAGAGGGTACAGTAGAAAGCAGAGCCCTGTCAAGTATAT
TTCTCTGCATCCAAGTTGAAGCCAAGACAAATGTGATGGAAGTTAGAGGGT
TGTGATGGAAGTTAGAGGGTAAGCCGAGGCTGTGTATGTGTACCCTCTTAG
TGTGATGGAAGTTAGAGGGTATCTCCCTTCAGCTCTATGGGCACCCAAAAG
CCACAGAACAAAGAGATGCCCCAAAGTAGGATGTGATGGAAGTTAGAGGGT
TGTGATGGAAGTTAGAGGGTAGTGTGAAGTGAACAGTTGGTGACACTCTAA
CAGCTGAAGCTTCCCACAGCCCCCAGAACTATGTGATGGAAGTTAGAGGGT
TTGCATAACGAATGATGCTTGCAGCCTCTGATGTGATGGAAGTTAGAGGGT
TTCAAAATCTGTGGAACTGATGCTACCCGAATGTGATGGAAGTTAGAGGGT
TTCCAAAAGGCCAGTGCGGTGGAGTAACCCATGTGATGGAAGTTAGAGGGT
TGTGATGGAAGTTAGAGGGTACTGCTGCTTGGTGTCTCTGTGCCCTCAATG
TGTGATGGAAGTTAGAGGGTAGCTTGACGTGGAGATGAAGTTGTTGAAAGT
TCAGCCTCACTCAGGAGCAACACCTTTTTCATGTGATGGAAGTTAGAGGGT
TGTGATGGAAGTTAGAGGGTAAGGCGAAGAGTGATCGGGGTCACTGAGTCC
TGTGATGGAAGTTAGAGGGTAACCAATAGCCACATCTGCCAGACTGTCCCC
CTGACTTAGAGGAGAGTACAAGATCTGGGAATGTGATGGAAGTTAGAGGGT
GAGGCCACCTATTTGGTTAGTGGCTTTTATATGTGATGGAAGTTAGAGGGT
GGGGAGACGTCAAAAGTTACCAAAAAAGTCATGTGATGGAAGTTAGAGGGT
GGTTGTGAACTTTATACATCTCCAGCACTGATGTGATGGAAGTTAGAGGGT
TGAGACATGTTGATGAAGGTGGGTCTCATAATGTGATGGAAGTTAGAGGGT
CCAGGTCAGTGCTGCCATCTCTATCCATGTATGTGATGGAAGTTAGAGGGT
TCCTCTTTCTTCCGAAGGAATACTTGGCCTATGTGATGGAAGTTAGAGGGT
GCAAAGATCTTCTCCTTCAGCTGATTCTCAATGTGATGGAAGTTAGAGGGT
TGTGATGGAAGTTAGAGGGTAGCTCATCACAGCTTTAACAAAGTCCAGCAT
TGTGATGGAAGTTAGAGGGTAGGAGAACCGTGTGCTAGGTCTCTGAAGCTG
TGTGATGGAAGTTAGAGGGTATTGCTTTGGACACTCCTGCTGTGCAGTTGG
CAAGCTGACTATGTGTCCCTGGGTAGAAATATGTGATGGAAGTTAGAGGGT
TTTGAGGGGTACAAGAAGGCACCTCCAGACATGTGATGGAAGTTAGAGGGT
TGTGATGGAAGTTAGAGGGTATCAGCACCGTCCATGTGAAAATGTGTCAGC
TCCCACTCTGGCTCTTAGAAGCAGCCGGTCATGTGATGGAAGTTAGAGGGT
AGCTGTGATGATAGCCAGCAGCAGCAGACCATGTGATGGAAGTTAGAGGGT
TGTGATGGAAGTTAGAGGGTAGATGAATGGCTGCTTCATTCTTCATCACAG
TGTGATGGAAGTTAGAGGGTAATCACTCAGTGTCTGCTCAGGGGCCACCTG
TTCCGATAGCATTGGGTGAGTGGGTTCTGAATGTGATGGAAGTTAGAGGGT
CTCGTTAGAGGCCAACGAAACAAGGGGCCAATGTGATGGAAGTTAGAGGGT
TGTGATGGAAGTTAGAGGGTAATTCACCTGGAATCTATGTTCGACCACACT
CTATCATACTGGAGCACACTGTGTCCGAACATGTGATGGAAGTTAGAGGGT
TCTACATTCAGCTCCAGGTCACTTCCCACCATGTGATGGAAGTTAGAGGGT
GAAGTTCTGGCTCTGCTTGAATGATGAACTATGTGATGGAAGTTAGAGGGT
ACAGTTGCCTGTGTGATAGCCACATTTGTAATGTGATGGAAGTTAGAGGGT
TGTGATGGAAGTTAGAGGGTACTGACGTTTGAAGAAACCAGCCTTGTAAAG
TGTGATGGAAGTTAGAGGGTAAAGTAGATGGGAGGCACTGGGGTAGACAAG
TGTGATGGAAGTTAGAGGGTAAGGTAAGCGTCCCTCATGTCCTCGTTCTCC
TGTGATGGAAGTTAGAGGGTATTTCTCCCATCAGTGATGACAATGAGGACC
TGTGATGGAAGTTAGAGGGTAGCCAAGTCACCACAGAAGAAGCAAATGAGA
TGTGATGGAAGTTAGAGGGTATGGGGAGGGAAGTTCTCACTGGGCAACCTG
TGTGATGGAAGTTAGAGGGTATCCTTGAAGATGGCCCGGGTACTCAGACGG
TATGTTCACAGCCTCTGGGGGCACCTGGAGATGTGATGGAAGTTAGAGGGT
TGTGATGGAAGTTAGAGGGTAGACCCTGTGTTCCAAGTTTCTAGGTAAAGT
ATGGTCTAGAGCCAGGTCAAAGGTGACAGTATGTGATGGAAGTTAGAGGGT
TGCAATGTCTGACTGATCCAGCCGAAGCTGATGTGATGGAAGTTAGAGGGT
TCCTGTCTTGAGGCTCCATGAAATATGTAGATGTGATGGAAGTTAGAGGGT
TGTGATGGAAGTTAGAGGGTACAGACAATGGCCCTTCCAAATTAAGACACA
TGTGATGGAAGTTAGAGGGTAGAAATCCTCTGGCTGGGTGAGGGAGCGATG
GAGGCCGTGAAGTACGTTTGGTCATCTACAATGTGATGGAAGTTAGAGGGT
TGTGATGGAAGTTAGAGGGTAGGGAGTTGGGGTCCCGTCTGAGACAAACTG
TGTGATGGAAGTTAGAGGGTAGCCAGCATGGGTTGGAGATTTTGTAAGGAA
TGTGATGGAAGTTAGAGGGTACACCTCTCAGATGGGCGGGTTCAAAGACGA
TGTGATGGAAGTTAGAGGGTAAAGCAGGCTCTGAGCAACTTGGAGACAGCT
CACAAGCCAACAGCCAGGAAGGGTTGGTGGATGTGATGGAAGTTAGAGGGT
GCCATCAATCAGGAACACGATGTCTTGGTCATGTGATGGAAGTTAGAGGGT
TGTGATGGAAGTTAGAGGGTATTGATGCTGACTGGCACGTCTCTCTGGCCC
GAAACAAACCCCAACAGCAGAAGAAAGGCTATGTGATGGAAGTTAGAGGGT
TGTGATGGAAGTTAGAGGGTACACGGAAAATGACATGTCTGCTGCTACAGC
TGTGATGGAAGTTAGAGGGTATCTCTCTGCATGTGTGGTGCACAGTAGGAC
TGTGATGGAAGTTAGAGGGTAAAGCACGGACCATCCAGGGCTAGCTGAAGC
GGTCTTCTCCTTTTCTGAGGTTGAGAAGTTATGTGATGGAAGTTAGAGGGT
