# Supplementary material for: Oncogenic and tumor-suppressive forces converge on a progenitor-orchestrated niche to shape early tumorigenesis
Source: bioRxiv. 2025 Jun 12:2025.06.10.656791. Preprint. [Version 1] doi: 10.1101/2025.06.10.656791 (PMC12259082; doi:10.1101/2025.06.10.656791)
Supplement: Supplement 3 — Data S2. Oligonucleotides used for probing select mRNA expression using smFISH. [file media-3.zip › temp_extracted_probes/LOH20210524_CDKN1A_RS0109_x0_opool.fa]

GGACTGTTCCTCCGGTATAGGAAACACAGATGTGATGGAAGTTAGAGGGTA
CAGCGCATTGCTACGGGGAAGAACTATTGTTGTGATGGAAGTTAGAGGGTA
AAGTACTGGGCCTCTTGTCCCCTCCCAGGTTGTGATGGAAGTTAGAGGGTA
AAGAGGCCTCCTGACCCACAGCAGAAGAGGTGTGATGGAAGTTAGAGGGTA
AGAATGCTCTGGGAGGCCTGTCTCACCACCTGTGATGGAAGTTAGAGGGTA
ATATTACGGTTGAGTCCTAACTGCCATCCCTGTGATGGAAGTTAGAGGGTA
CAAGTGCCTAGATATGCCTCCTGCCGACCTTGTGATGGAAGTTAGAGGGTA
TGTTCTAGGCTGTGACTGCTTCACTGTCATTGTGATGGAAGTTAGAGGGTA
AGTGCAAGACAGCGACAAGGCCACGTGGTCTGTGATGGAAGTTAGAGGGTA
TCCCTGCCACGAAGCTCTCACCTCTGAATGTGTGATGGAAGTTAGAGGGTA
GGGGATCCAGAGTGGGGACCATTCCTGTCTTGTGATGGAAGTTAGAGGGTA
AATAGAGGGGCAGCTGGCAGAGACCCACAGTGTGATGGAAGTTAGAGGGTA
TCCAATTCCCCTAGACTCTGACACCGCGGCTGTGATGGAAGTTAGAGGGTA
GCTTGGGTTGGGAGGGGCTTAAATAATAATTGTGATGGAAGTTAGAGGGTA
GAGCAGCAGATCACCAGATTAACCCTCCAATGTGATGGAAGTTAGAGGGTA
AAGGACCCACCCTAGACCCACAATGCAGGGTGTGATGGAAGTTAGAGGGTA
ATCACCAGGATTGGACATGGTGCCTGCCGCTGTGATGGAAGTTAGAGGGTA
CACGCACAAATACACATATACACACACAGGTGTGATGGAAGTTAGAGGGTA
GCCCTACCGTCCTACTAATTTAGGTTTGTTTGTGATGGAAGTTAGAGGGTA
CCTAGCTGGCCTTAGAGGTGACAAGGAGACTGTGATGGAAGTTAGAGGGTA
AAGTGGCAAGGAACCAGGCAGGGAATGGGGTGTGATGGAAGTTAGAGGGTA
ATAACTTTAAGTTTGGAGACTGGGAGAGGGTGTGATGGAAGTTAGAGGGTA
GGTTTTCTCTTGCAGAAGACCAATCTGCGCTGTGATGGAAGTTAGAGGGTA
GAAACGGATGCAGATGGGTTGATATCAGTATGTGATGGAAGTTAGAGGGTA
CCCAAAGTCCTACTCATTTTTCCAAAGTGCTGTGATGGAAGTTAGAGGGTA
GCTCCTTGTACAACTGCTACTAAGAAATGGTGTGATGGAAGTTAGAGGGTA
GACACCCACGGTATTCAACACTGAGAAAGGTGTGATGGAAGTTAGAGGGTA
TTGGGGTGCGGGCTAAGGGTAGACAGTCCATGTGATGGAAGTTAGAGGGTA
CATGAGCGCATCGCAATCACGGCGCAACTGTGTGATGGAAGTTAGAGGGTA
AAGTTCCACCGTTCTCGGGCCTCCTGGAGATGTGATGGAAGTTAGAGGGTA
TTGGAGTGATAGAAATCTGTCAGGCTGGTCTGTGATGGAAGTTAGAGGGTA
TCACTGAGAACCCCAACTGGGGTCCCCATCTGTGATGGAAGTTAGAGGGTA
TTGCCACTGGAGCTGCCTAAGGTAAGACCATGTGATGGAAGTTAGAGGGTA
TGAGGACTCGGGACAATGCAGGGTGCTGTCTGTGATGGAAGTTAGAGGGTA
CCTTAGCCCCCAAGACACCATCTTGGCCTGTGTGATGGAAGTTAGAGGGTA
GAGACAGGGAGGGAGCCACAATACATGTTCTGTGATGGAAGTTAGAGGGTA
GATAAGCCCACCCCCACCACCACACACCATTGTGATGGAAGTTAGAGGGTA
TGCCTCCGTTTTCGGCCCTGAGATGTTCCGTGTGATGGAAGTTAGAGGGTA
TCACTGTCCACGGGACCGAAGAGACAACGGTGTGATGGAAGTTAGAGGGTA
GGGGCTGGAGTCAGACCCACTAAGTGCTTTTGTGATGGAAGTTAGAGGGTA
TCTGGATATCGCTGTGGATCTGCGCCTGACTGTGATGGAAGTTAGAGGGTA
ACAGAGTGAGGGCTAAGGCCGAAGATGGGGTGTGATGGAAGTTAGAGGGTA
ACACACACACTTCTGGGGACACCCACTGGGTGTGATGGAAGTTAGAGGGTA
CACTTTGCTCCTGTGCGGAACAGGTCGGACTGTGATGGAAGTTAGAGGGTA
GGGAATCCCACTTAGTGTACCCTGCATATATGTGATGGAAGTTAGAGGGTA
TTTATTGAGCACCAGCTTTGGGGTCGGGTGTGTGATGGAAGTTAGAGGGTA
TCACAGGTCTGAGCAATGTCAAGAGTCGGGTGTGATGGAAGTTAGAGGGTA
CATTCCCTTCCAGTCCACTGAGCTGTGGGGTGTGATGGAAGTTAGAGGGTA
ATTCAGGTCTGAGGATCACCCCCAGGTAAGTGTGATGGAAGTTAGAGGGTA
CAGGCAGCGTATATACAGGAGACGTTTAAATGTGATGGAAGTTAGAGGGTA
CCTTCTCGTGAGACGCTTACAATCTGAGTGTGTGATGGAAGTTAGAGGGTA
ATCAGCCATTGCTCAGTGTCCTGTGAGCTCTGTGATGGAAGTTAGAGGGTA
GCAGAAGGGGAAGTATGGGGTGGGGGAAAATGTGATGGAAGTTAGAGGGTA
GACCAGGATGTTACAGAAACAGGGATGTTTTGTGATGGAAGTTAGAGGGTA
TGATCCACTCATCACCACACACACACACACTGTGATGGAAGTTAGAGGGTA
ACTGAGAAAGGATCAGCCATTGCTCAGTGTTGTGATGGAAGTTAGAGGGTA
TGATATCAGTAGGACTGTTCCTCCGGTATATGTGATGGAAGTTAGAGGGTA
TACCCTGCATATACATTCCCTTCCAGTCCATGTGATGGAAGTTAGAGGGTA
CCACCACCACACACCATAGAATGCTCTGGGTGTGATGGAAGTTAGAGGGTA
AAGACCAATCTGCGCTTGGAGTGATAGAAATGTGATGGAAGTTAGAGGGTA
TTGGGGTCGGGTGTGAGGACTCGGGACAATTGTGATGGAAGTTAGAGGGTA
TCTGTCAGGCTGGTCTGCCTCCGTTTTCGGTGTGATGGAAGTTAGAGGGTA
AGGAGTGGCAAAGGGGATCCAGAGTGGGGATGTGATGGAAGTTAGAGGGTA
GGACCGAAGAGACAACGGCACACTTTGCTCTGTGATGGAAGTTAGAGGGTA
AGAAATCCCCCACACTAAGGGCCCTACCGTTGTGATGGAAGTTAGAGGGTA
TCAGGCCGCTCAGACACCAGAGTGCAAGACTGTGATGGAAGTTAGAGGGTA
CTAAGTGCTTTGACACCCACGGTATTCAACTGTGATGGAAGTTAGAGGGTA
GCGTCTCCGTGACGAAGTCAAAGTTCCACCTGTGATGGAAGTTAGAGGGTA
TAGACAGTCCAGACCAGGATGTTACAGAAATGTGATGGAAGTTAGAGGGTA
CAATACATGTTCTTGGGGTGCGGGCTAAGGTGTGATGGAAGTTAGAGGGTA
TGAGCTGTGGGGCAAGTGCCTAGATATGCCTGTGATGGAAGTTAGAGGGTA
ACAATCTGAGTGGAGACAGGGAGGGAGCCATGTGATGGAAGTTAGAGGGTA
CCGTGGGCACTTCAGGGTTTTCTCTTGCAGTGTGATGGAAGTTAGAGGGTA
GGGGGTTGGGTGAAACGGATGCAGATGGGTTGTGATGGAAGTTAGAGGGTA
GCTACTAAGAAATGGGAGAAGTCACTGAGATGTGATGGAAGTTAGAGGGTA
CAGGGATGTTTGGGGCTGGAGTCAGACCCATGTGATGGAAGTTAGAGGGTA
CAATCACGGCGCAACTGCTCACTGTCCACGTGTGATGGAAGTTAGAGGGTA
TAAGGTAAGACCAGGGAATCCCACTTAGTGTGTGATGGAAGTTAGAGGGTA
CAGGGTGCTGTCCCTTCTCGTGAGACGCTTTGTGATGGAAGTTAGAGGGTA
TCCTGCCGACCTGCAGAAGGGGAAGTATGGTGTGATGGAAGTTAGAGGGTA
AACTGGGGTCCCCATCCCAGATAAGCCCACTGTGATGGAAGTTAGAGGGTA
TAGACCCACAATGCAGGGGGTTGCCACTGGTGTGATGGAAGTTAGAGGGTA
