# Supplementary material for: Oncogenic and tumor-suppressive forces converge on a progenitor-orchestrated niche to shape early tumorigenesis
Source: bioRxiv. 2025 Jun 12:2025.06.10.656791. Preprint. [Version 1] doi: 10.1101/2025.06.10.656791 (PMC12259082; doi:10.1101/2025.06.10.656791)
Supplement: Supplement 3 — Data S2. Oligonucleotides used for probing select mRNA expression using smFISH. [file media-3.zip › temp_extracted_probes/LOH20220411_CCN2_RS1047_x0_opool.fa]

TCTCCACTGTTCCAGGAGACTCACCTCAGTAAGTTGGGTATGGAGAAAGGT
AGTTGGGTATGGAGAAAGGTATCAGCTCTCGCTAGAGCAGGTCTGTCTGCA
AGTTGGGTATGGAGAAAGGTACTTCTAAGGAAGACAGAAGGAGAAACAGCA
AGTTGGGTATGGAGAAAGGTAGTGACTAGGGGCAGAGGATGTACCTTAATG
AGTTGGGTATGGAGAAAGGTAGTTCCTCCCACGGTAGTTAAAAACACAGAT
GTTCTCTTCCCTGTCATTCTGTAAAACGGAAAGTTGGGTATGGAGAAAGGT
CACACTCTCAACAAATAAACTGCCCCCCACAAGTTGGGTATGGAGAAAGGT
AGTTGGGTATGGAGAAAGGTACCCTTACTTCCTGGCTTTACGCCATGTCTC
CATCTCTCATTCTAGCCAGACAGCTCCATGAAGTTGGGTATGGAGAAAGGT
AGTTGGGTATGGAGAAAGGTACCAACAGGGATTTGACCACATTTCCTACTA
CTTAGCCCTGTATGTCTTCACACTGGTGCAAAGTTGGGTATGGAGAAAGGT
CAGTCTAACAGACAAGGCTCTGACTCCTGAAAGTTGGGTATGGAGAAAGGT
GTAGTGGAAAACTGGCAGCTGTTGTTACAGAAGTTGGGTATGGAGAAAGGT
AGTTGGGTATGGAGAAAGGTACCAATACATAGCTTTATCACCTGCACAGCA
CGTACATCTTCCTGTAGTACAGGGACTCAAAAGTTGGGTATGGAGAAAGGT
AGTTGGGTATGGAGAAAGGTAATGTCATTGTCCCCAGGACAGTTGTAATGG
AGTTGGGTATGGAGAAAGGTAGTCTTGAATTAACTAGCACCACGGGGAATT
ACTCAGCCTCATCTAGTGGAGGACACATGCAAGTTGGGTATGGAGAAAGGT
CTTTGGAAGGACTCACCGCTGCGGTACACCAAGTTGGGTATGGAGAAAGGT
TGTCTTCCAGTCGGTAGGCAGCTAGGGCAGAAGTTGGGTATGGAGAAAGGT
GATTTTAGGTGTCCGGATGCACTTTTTGCCAAGTTGGGTATGGAGAAAGGT
TCCAGGCAAGTGCATTGGTATTTGCAGCTGAAGTTGGGTATGGAGAAAGGT
AGTTGGGTATGGAGAAAGGTATTGGCAGTGCACACTCCGATCTTGCGGTTG
TCCAAAAATAGCCATGGCCTCATTTGGAGTAAGTTGGGTATGGAGAAAGGT
AGTTGGGTATGGAGAAAGGTAAGGTATTGTCATTGGTAACTCGGGTGGAGA
AGTTGGGTATGGAGAAAGGTACCCACTGCAGTATCTCCTTTGTTTTGAATC
AGCTTGACCCTTCTCGGGAAGGGGCAGTCAAAGTTGGGTATGGAGAAAGGT
AGTTGGGTATGGAGAAAGGTAAATAACATGGGAGGTGAGACAGCCAGCTCG
GTGCATTCTGGCACTGTGCGCTAATGAACAAAGTTGGGTATGGAGAAAGGT
AGTTGGGTATGGAGAAAGGTACAGGCACAGGTCTTGATGAACATCATATTC
AGTTGGGTATGGAGAAAGGTAAGAGTGGTGGTTCTGTGCGGTGTGCAGCAG
ACTGTCAAGTGTAAACTGTCTCGAAACCAGAAGTTGGGTATGGAGAAAGGT
GTTAGATATTTCTGGAGACAACAGGCCTCTAAGTTGGGTATGGAGAAAGGT
AGTTGGGTATGGAGAAAGGTATTCTGACAGAGAGTCACTCAGGTCACAATT
CTATGGTGTTTGGAGTTTGAGGCTATCAGTAAGTTGGGTATGGAGAAAGGT
AGTTGGGTATGGAGAAAGGTACAAGTGTCACTGGAATCAGAATGGTCAGAG
AGTTGGGTATGGAGAAAGGTAAGCTAGTACCTGTCTTTCTTTCTCCTGGCA
AGTTGGGTATGGAGAAAGGTACTCGCCATCGGGGCATTTGAACTCCACTGG
AGTTGGGTATGGAGAAAGGTAGCCAGAAAGCTCAAACTTGACAGGCTTGGC
AGTTGGGTATGGAGAAAGGTATGCCCATCCCACAGGTCTTAGAACAGGCGC
AGTTGGGTATGGAGAAAGGTACTCCAAAAAGTAGGCACACTGCTGCTTTTA
AGTTGGGTATGGAGAAAGGTAGACCCACCGAAGACACAGGGTGCACCATCT
AGTTGGGTATGGAGAAAGGTAAGAGGCGGCTCTGCTTCTCCAGTCTGCAGA
TGTCTGAGGTTGACAGACTACTTGTATGGCAAGTTGGGTATGGAGAAAGGT
AGTTGGGTATGGAGAAAGGTAAGCACTTCCTGGTAGGAATCGGACCTTACC
AGTTGGGTATGGAGAAAGGTAACACAGTTCTCCCAGCTGCTTGGCGCAGAC
AGTTGGGTATGGAGAAAGGTACTCGCATCATAGTTGGGTCTGGGCCAAATG
AGTTGGGTATGGAGAAAGGTACTGAGCCAGCCATTTCTTAATAAAGGCCAT
TCCACTCTGTGGTCTGGACCAGGCAGTTGGAAGTTGGGTATGGAGAAAGGT
AGTTGGGTATGGAGAAAGGTACATGACATAACGTTCTCACTTTGGTGGGAT
AACGGGAGTGGCCTTCCTCAAGCCTTTGTAAAGTTGGGTATGGAGAAAGGT
AGCATGCTATAATTTCCCTCCCCGGTTACAAAGTTGGGTATGGAGAAAGGT
GGAGAGACTGGGAGTTTCATTTGCCAGTTTAAGTTGGGTATGGAGAAAGGT
AGTTGGGTATGGAGAAAGGTACTGAAACTGCTGTTCTTAAAGAACAGCTGG
AGTTGGGTATGGAGAAAGGTATACAGGCAAACTTACTTGCCACAAGCTGTC
CCCAAACCAGTCATAATCAAAGAAGCAGCAAAGTTGGGTATGGAGAAAGGT
ACACACCCACTCCTCGCAGCATTTCCCAGGAAGTTGGGTATGGAGAAAGGT
AGTTGGGTATGGAGAAAGGTAGACTAGCCCTATGTCATCTGACTTGTGTTT
TTTTCCTCCAGGTCAGCTTCGCAGGGCCTGAAGTTGGGTATGGAGAAAGGT
AATCGCAGAAGAGGCCCTTGTGTGGGTCGCAAGTTGGGTATGGAGAAAGGT
GTTTATATTCTGAGGGGAGAGACTGGGAGTAAGTTGGGTATGGAGAAAGGT
CCACAAGCTGTCCAGTCTAACAGACAAGGCAAGTTGGGTATGGAGAAAGGT
CTGTGCGCTAATGAACAACTGTCAAGTGTAAAGTTGGGTATGGAGAAAGGT
ACTCCACTGGCAGAGTGGTGGTTCTGTGCGAAGTTGGGTATGGAGAAAGGT
TCTCGAAACCAGTGTCTGAGGTTGACAGACAAGTTGGGTATGGAGAAAGGT
GGAGAAACAGCAATTACTACAACGGGAGTGAAGTTGGGTATGGAGAAAGGT
CAGTCTGCAGAAGGTATTGTCATTGGTAACAAGTTGGGTATGGAGAAAGGT
TCTGACTCCTGACAAGTGTCACTGGAATCAAAGTTGGGTATGGAGAAAGGT
CTAGCACCACGGGGAATTTTGTAGTGGAAAAAGTTGGGTATGGAGAAAGGT
TATCACCTGCACAGCATTTGTTCTGACAGAAAGTTGGGTATGGAGAAAGGT
AGATAAGCTTCGTGTCCTACCTATGGTGTTAAGTTGGGTATGGAGAAAGGT
GCATTGGTATTTGCAGCTGCTTTGGAAGGAAAGTTGGGTATGGAGAAAGGT
AGAACAGGCGCTCCACTCTGTGGTCTGGACAAGTTGGGTATGGAGAAAGGT
GTTCTCACTTTGGTGGGATAGTTCCTCCCAAAGTTGGGTATGGAGAAAGGT
CTTTCTTTCTCCTGGCATCTCCACTGTTCCAAGTTGGGTATGGAGAAAGGT
TCTGTGCACACCCCGCAGAACTTAGCCCTGAAGTTGGGTATGGAGAAAGGT
TCGCAGGGGTCACGCTCCGTACACAGTTCTAAGTTGGGTATGGAGAAAGGT
TCGGGTGGAGATGCCCATCCCACAGGTCTTAAGTTGGGTATGGAGAAAGGT
AGGAGACTCACCTCAGTGTGCATTCTGGCAAAGTTGGGTATGGAGAAAGGT
GGTGCAAACATGTAACTTTTGGTCACACTCAAGTTGGGTATGGAGAAAGGT
GCACACTGCTGCTTTTAAAATAACCTCAGCAAGTTGGGTATGGAGAAAGGT
CCATGGCCTCATTTGGAGTGTCTTGAATTAAAGTTGGGTATGGAGAAAGGT
CTGCCCCCCACCCCAAACCAGTCATAATCAAAGTTGGGTATGGAGAAAGGT
GAATGGTCAGAGCTGAAACTGCTGTTCTTAAAGTTGGGTATGGAGAAAGGT
