# Supplementary material for: Oncogenic and tumor-suppressive forces converge on a progenitor-orchestrated niche to shape early tumorigenesis
Source: bioRxiv. 2025 Jun 12:2025.06.10.656791. Preprint. [Version 1] doi: 10.1101/2025.06.10.656791 (PMC12259082; doi:10.1101/2025.06.10.656791)
Supplement: Supplement 3 — Data S2. Oligonucleotides used for probing select mRNA expression using smFISH. [file media-3.zip › temp_extracted_probes/Senescence20210901_ACTA2_RS0578_x0_opool.fa]

TTCATGAGGTAGTCGGTGAGATCTCGGCCAAGGGTGGTTTAGTGTGTGTTT
ACACAATTGAATCAGTGTTGCTAGGCCAGGAGGGTGGTTTAGTGTGTGTTT
GGGTGGTTTAGTGTGTGTTTACACATAGCTGGAGCAGCGTCTCAGGGTTCC
GCGGGGACATTGAAGGTCTCAAACATAATCAGGGTGGTTTAGTGTGTGTTT
GTCTCTTCCACTGCATTCCTCTGTTCTGCTAGGGTGGTTTAGTGTGTGTTT
TGCTCTTCAGGGGCCACACGAAGCTCGTTAAGGGTGGTTTAGTGTGTGTTT
GGGTGGTTTAGTGTGTGTTTATCGTCCCAGTTGGTGATGATGCCGTGTTCT
GGCAGTTCGTAGCTCTTCTCCAGGGAGGAAAGGGTGGTTTAGTGTGTGTTT
GGGTGGTTTAGTGTGTGTTTATGGAAGAGAGTCTCTGGGCAGCGGAAGCGT
GCCATCCATGCCTGGGAATATACTTTTCTAAGGGTGGTTTAGTGTGTGTTT
CCTATACGCTCTCAAATACCCCGTTTACATAGGGTGGTTTAGTGTGTGTTT
TGAGTCACACCATCTCCAGAGTCCAGCACAAGGGTGGTTTAGTGTGTGTTT
GGGTGGTTTAGTGTGTGTTTATGATGTCTGGGACGTCCCACGATGGATGGG
TTCATGGTGCTGGGTGCGAGGGCTGTGATCAGGGTGGTTTAGTGTGTGTTT
TCTTTTTGGCCCATTCCAACCATTACTCCCAGGGTGGTTTAGTGTGTGTTT
CGTTCACAGTTGTGTGCTAGAGGCAGAGCAAGGGTGGTTTAGTGTGTGTTT
CTGGGTACATGGTGGTACCCCCTGACAGGAAGGGTGGTTTAGTGTGTGTTT
AACACAACCATATAGGGACCTCAGCACAAAAGGGTGGTTTAGTGTGTGTTT
GGGTGGTTTAGTGTGTGTTTACTAGCTGTGAAGTCAGTGTCGATTTTTCCT
GGGTGGTTTAGTGTGTGTTTAACTCTCTAATCTGGGTGGCCAGAGGCCTGG
GGGTGGTTTAGTGTGTGTTTACCAGAGCTACATAGCACAGCTTCTCCTTGA
CGAGTAACAAATCAAAGCTTTGGGCAGGAAAGGGTGGTTTAGTGTGTGTTT
TTGCTCTGGGCTTCATCCCCCACATAGCTGAGGGTGGTTTAGTGTGTGTTT
CATGCATATCCATGCACGTGTGTATGCTTTAGGGTGGTTTAGTGTGTGTTT
TCCCCTCCCACTCGCTTCCCAAACAAGGAGAGGGTGGTTTAGTGTGTGTTT
TTGCGTTCTGGAGGGGCAATGATCTTGATCAGGGTGGTTTAGTGTGTGTTT
GGGGGGACTTAGAAGCATTTGCGGTGGACGAGGGTGGTTTAGTGTGTGTTT
GGGCCACCCTATAATAAATGATTCTCACCTAGGGTGGTTTAGTGTGTGTTT
GGGTGGTTTAGTGTGTGTTTAGACAGCACAGCCTGAATAGCCACATACATG
GGGTGGTTTAGTGTGTGTTTAAAGCCGGCCTTACAGAGCCCAGAGCCATTG
GGGTGGTTTAGTGTGTGTTTAGCCAAGTCCAGACGCATGATGGCATGAGGC
GGGTGGTTTAGTGTGTGTTTAACGAAGGAATAGCCACGCTCAGTCAGGATC
GGGTGGTTTAGTGTGTGTTTAGGGGATAAACATCCTAAGCCCTCAGAACAA
CGTTGTTAGCATAGAGATCCTTCCTGATGTAGGGTGGTTTAGTGTGTGTTT
GGGTGGTTTAGTGTGTGTTTATAGAAAGAGTGGTGCCAGATCTTTTCCATG
GGGTGGTTTAGTGTGTGTTTAATCGGATACTTCAGCGTCAGGATCCCTCTC
GGGTGGTTTAGTGTGTGTTTAAAAGACGGGCTGAAGCTGGCCGTTCACTCT
TGTGTCACATCTATTCCTGACCACTAGAGGAGGGTGGTTTAGTGTGTGTTT
ATGATGCTGTTATAGGTGGTTTCGTGGATGAGGGTGGTTTAGTGTGTGTTT
GGGTGGTTTAGTGTGTGTTTATAGACAGCGAAGCCAGGATGGAGCCACCGA
GAAAGGAACTGGAGGCGCTGATCCACAAAAAGGGTGGTTTAGTGTGTGTTT
GGGTGGTTTAGTGTGTGTTTAAGGGCATAGCCCTCATAGATAGGCACGTTG
GGGTGGTTTAGTGTGTGTTTAGCTGAAGGGTTATATAGCCCCTTGCTCTGA
GGGTGGTTTAGTGTGTGTTTACCCGCTGACTCCATCCCAATGAAAGATGGC
GCTACAAGTTAAGGGTAGCACATGTCTGATAGGGTGGTTTAGTGTGTGTTT
GGGTGGTTTAGTGTGTGTTTACCCGAAACAGGAGGCAGCTCAGCTGCTTAT
GTATTCCTGTTTGCTGATCCACATCTGCTGAGGGTGGTTTAGTGTGTGTTT
GGGTGGTTTAGTGTGTGTTTATCACGGACAATCTCACGCTCGGCAGTAGTC
GGGTGGTTTAGTGTGTGTTTACACACCAGGGCTGTGCTGTCTTCCTCTTCA
GGGTGGTTTAGTGTGTGTTTATTCAGTGGTGCCTCTGTCAGCAGTGTCGGA
TCGTTTCCAATGGTGATCACCTGCCCGTCAAGGGTGGTTTAGTGTGTGTTT
GGGTGGTTTAGTGTGTGTTTAAAAACAGCCCTGGGAGCATCATCACCAGCG
GGGTGGTTTAGTGTGTGTTTATGGGTCATTTTCTCCCGGTTGGCCTTAGGG
GGGTGGTTTAGTGTGTGTTTAAGGCGGCCGTGGCCATCTCATTTTCAAAGT
TGACAGCGACTGGCTGGGCTTCTCCACTCTAGGGTGGTTTAGTGTGTGTTT
AGTGGACCTTCCTCTGTTGAAGTGATTGATAGGGTGGTTTAGTGTGTGTTT
GGGTGGTTTAGTGTGTGTTTAATACCAGTTGTACGTCCAGAGGCATAGAGG
GCCACACGAAGCTCGTTATAGAAAGAGTGGAGGGTGGTTTAGTGTGTGTTT
ACAGAGCCCAGAGCCATTGTCGCACACCAGAGGGTGGTTTAGTGTGTGTTT
GATCCACATCTGCTGGAAGGTAGACAGCGAAGGGTGGTTTAGTGTGTGTTT
TGGTTTCGTGGATGCCCGCTGACTCCATCCAGGGTGGTTTAGTGTGTGTTT
ATGGAGGGCCCAGCTTCGTCGTATTCCTGTAGGGTGGTTTAGTGTGTGTTT
TCTGTCAGCAGTGTCGGATGCTCTTCAGGGAGGGTGGTTTAGTGTGTGTTT
CTTTGGGCAGGAATGATTTGGAAAGGAACTAGGGTGGTTTAGTGTGTGTTT
TGTGCTGTCTTCCTCTTCACACATAGCTGGAGGGTGGTTTAGTGTGTGTTT
CATCCCCCACATAGCTGTCTTTTTGGCCCAAGGGTGGTTTAGTGTGTGTTT
TCCAGAGTCCAGCACAATACCAGTTGTACGAGGGTGGTTTAGTGTGTGTTT
AGCCACCGATCCAGACAGAGTACTTGCGTTAGGGTGGTTTAGTGTGTGTTT
CATGATGGCATGAGGCAGGGCATAGCCCTCAGGGTGGTTTAGTGTGTGTTT
CAAACATAATCTGGGTCATTTTCTCCCGGTAGGGTGGTTTAGTGTGTGTTT
GTCCCGGGAGGCTGAACGCTGAAGGGTTATAGGGTGGTTTAGTGTGTGTTT
TAGCACAGCTTCTCCTTGATGTCACGGACAAGGGTGGTTTAGTGTGTGTTT
CCAGACAGAGTACTTGCGTTCTGGAGGGGCAGGGTGGTTTAGTGTGTGTTT
GTGATGATGCCGTGTTCTATCGGATACTTCAGGGTGGTTTAGTGTGTGTTT
ATAGCCCCTTGCTCTGATCCCCTCCCACTCAGGGTGGTTTAGTGTGTGTTT
CAATGAAAGATGGCTGGAAGAGAGTCTCTGAGGGTGGTTTAGTGTGTGTTT
TCTCCTTGATGTCACGGACAATCTCACGCTAGGGTGGTTTAGTGTGTGTTT
AGCGGAAGCGTTCGTTTCCAATGGTGATCAAGGGTGGTTTAGTGTGTGTTT
AGCAGCGTCTCAGGGTTCCTGACAGCGACTAGGGTGGTTTAGTGTGTGTTT
AATAGCCACATACATGGCGGGGACATTGAAAGGGTGGTTTAGTGTGTGTTT
CCGTTTACATCATTTAAGTGGACCTTCCTCAGGGTGGTTTAGTGTGTGTTT
GTCCCACGATGGATGGGAAAACAGCCCTGGAGGGTGGTTTAGTGTGTGTTT
AGCGTCAGGATCCCTCTCTTGCTCTGGGCTAGGGTGGTTTAGTGTGTGTTT
TTCCAACCATTACTCCCTGATGTCTGGGACAGGGTGGTTTAGTGTGTGTTT
CGGCAGTAGTCACGAAGGAATAGCCACGCTAGGGTGGTTTAGTGTGTGTTT
ACCTCAGCACAAAACTCTCTAATCTGGGTGAGGGTGGTTTAGTGTGTGTTT
TCGCTTCCCAAACAAGGAGCAAAGACGGGCAGGGTGGTTTAGTGTGTGTTT
TCCAGAGGCATAGAGGGACAGCACAGCCTGAGGGTGGTTTAGTGTGTGTTT
TGCCAGATCTTTTCCATGTCGTCCCAGTTGAGGGTGGTTTAGTGTGTGTTT
GGCCGTTCACTCTAACACAACCATATAGGGAGGGTGGTTTAGTGTGTGTTT
ATAGATAGGCACGTTGTGAGTCACACCATCAGGGTGGTTTAGTGTGTGTTT
TCATCACCAGCGAAGCCGGCCTTACAGAGCAGGGTGGTTTAGTGTGTGTTT
