# Supplementary material for: Oncogenic and tumor-suppressive forces converge on a progenitor-orchestrated niche to shape early tumorigenesis
Source: bioRxiv. 2025 Jun 12:2025.06.10.656791. Preprint. [Version 1] doi: 10.1101/2025.06.10.656791 (PMC12259082; doi:10.1101/2025.06.10.656791)
Supplement: Supplement 3 — Data S2. Oligonucleotides used for probing select mRNA expression using smFISH. [file media-3.zip › temp_extracted_probes/LOH20210524_GFP_RS0015_x2_opool.fa]

GGGATGTATTGAAGGAGGATAGGGATGTATTGAAGGAGGATATGAAGTCGATGCCCTTCAGCTCGATGCGGTAGGGATGTATTGAAGGAGGATAGGGATGTATTGAAGGAGGAT
GGGATGTATTGAAGGAGGATAGGGATGTATTGAAGGAGGATATACTCCAGCTTGTGCCCCAGGATGTTGCCGAGGGATGTATTGAAGGAGGATAGGGATGTATTGAAGGAGGAT
GGGATGTATTGAAGGAGGATAGGGATGTATTGAAGGAGGATAGGTGAACAGCTCCTCGCCCTTGCTCACCATAGGGATGTATTGAAGGAGGATAGGGATGTATTGAAGGAGGAT
GGGATGTATTGAAGGAGGATAGGGATGTATTGAAGGAGGATAGGCATGGCGGACTTGAAGAAGTCGTGCTGCAGGGATGTATTGAAGGAGGATAGGGATGTATTGAAGGAGGAT
GGGATGTATTGAAGGAGGATAGGGATGTATTGAAGGAGGATATAGTCGAGGCGGCCGCCGTACGTCATTACTAGGGATGTATTGAAGGAGGATAGGGATGTATTGAAGGAGGAT
GGGATGTATTGAAGGAGGATAGGGATGTATTGAAGGAGGATATCACCAGGGTGTCGCCCTCGAACTTCACCTAGGGATGTATTGAAGGAGGATAGGGATGTATTGAAGGAGGAT
GGGATGTATTGAAGGAGGATAGGGATGTATTGAAGGAGGATATCACCTTGATGCCGTTCTTCTGCTTGTCGGAGGGATGTATTGAAGGAGGATAGGGATGTATTGAAGGAGGAT
GGGATGTATTGAAGGAGGATAGGGATGTATTGAAGGAGGATACGTCCTCGATGTTGTGGCGGATCTTGAAGTAGGGATGTATTGAAGGAGGATAGGGATGTATTGAAGGAGGAT
GGGATGTATTGAAGGAGGATAGGGATGTATTGAAGGAGGATATACAGCTCGTCCATGCCGAGAGTGATCCCGAGGGATGTATTGAAGGAGGATAGGGATGTATTGAAGGAGGAT
GGGATGTATTGAAGGAGGATAGGGATGTATTGAAGGAGGATATTCATGTGGTCGGGGTAGCGGCTGAAGCACAGGGATGTATTGAAGGAGGATAGGGATGTATTGAAGGAGGAT
GGGATGTATTGAAGGAGGATAGGGATGTATTGAAGGAGGATATTTACGTCGCCGTCCAGCTCGACCAGGATGAGGGATGTATTGAAGGAGGATAGGGATGTATTGAAGGAGGAT
GGGATGTATTGAAGGAGGATAGGGATGTATTGAAGGAGGATAACGAACTCCAGCAGGACCATGTGATCGCGCAGGGATGTATTGAAGGAGGATAGGGATGTATTGAAGGAGGAT
GGGATGTATTGAAGGAGGATAGGGATGTATTGAAGGAGGATACCATGATATAGACGTTGTGGCTGTTGTAGTAGGGATGTATTGAAGGAGGATAGGGATGTATTGAAGGAGGAT
GGGATGTATTGAAGGAGGATAGGGATGTATTGAAGGAGGATAAAGATGGTGCGCTCCTGGACGTAGCCTTCGAGGGATGTATTGAAGGAGGATAGGGATGTATTGAAGGAGGAT
GGGATGTATTGAAGGAGGATAGGGATGTATTGAAGGAGGATATTCTCGTTGGGGTCTTTGCTCAGGGCGGACAGGGATGTATTGAAGGAGGATAGGGATGTATTGAAGGAGGAT
GGGATGTATTGAAGGAGGATAGGGATGTATTGAAGGAGGATACGGGTCTTGTAGTTGCCGTCGTCCTTGAAGAGGGATGTATTGAAGGAGGATAGGGATGTATTGAAGGAGGAT
GGGATGTATTGAAGGAGGATAGGGATGTATTGAAGGAGGATATTCAGGGTCAGCTTGCCGTAGGTGGCATCGAGGGATGTATTGAAGGAGGATAGGGATGTATTGAAGGAGGAT
GGGATGTATTGAAGGAGGATAGGGATGTATTGAAGGAGGATACGTTGTGGCTGTTGTAGTTGTACTCCAGCTAGGGATGTATTGAAGGAGGATAGGGATGTATTGAAGGAGGAT
GGGATGTATTGAAGGAGGATAGGGATGTATTGAAGGAGGATAGTGCCCCAGGATGTTGCCGTCCTCCTTGAAAGGGATGTATTGAAGGAGGATAGGGATGTATTGAAGGAGGAT
GGGATGTATTGAAGGAGGATAGGGATGTATTGAAGGAGGATATGCCGGTGGTGCAGATGAACTTCAGGGTCAAGGGATGTATTGAAGGAGGATAGGGATGTATTGAAGGAGGAT
GGGATGTATTGAAGGAGGATAGGGATGTATTGAAGGAGGATAACTTCACCTCGGCGCGGGTCTTGTAGTTGCAGGGATGTATTGAAGGAGGATAGGGATGTATTGAAGGAGGAT
GGGATGTATTGAAGGAGGATAGGGATGTATTGAAGGAGGATACGTAGCCTTCGGGCATGGCGGACTTGAAGAAGGGATGTATTGAAGGAGGATAGGGATGTATTGAAGGAGGAT
GGGATGTATTGAAGGAGGATAGGGATGTATTGAAGGAGGATAAGTCGTGCTGCTTCATGTGGTCGGGGTAGCAGGGATGTATTGAAGGAGGATAGGGATGTATTGAAGGAGGAT
GGGATGTATTGAAGGAGGATAGGGATGTATTGAAGGAGGATACGGACACGCTGAACTTGTGGCCGTTTACGTAGGGATGTATTGAAGGAGGATAGGGATGTATTGAAGGAGGAT
GGGATGTATTGAAGGAGGATAGGGATGTATTGAAGGAGGATACCGCCGTACGTCATTACTTGTACAGCTCGTAGGGATGTATTGAAGGAGGATAGGGATGTATTGAAGGAGGAT
GGGATGTATTGAAGGAGGATAGGGATGTATTGAAGGAGGATAGAACTTGTGGCCGTTTACGTCGCCGTCCAGAGGGATGTATTGAAGGAGGATAGGGATGTATTGAAGGAGGAT
GGGATGTATTGAAGGAGGATAGGGATGTATTGAAGGAGGATAATGTTGCCGTCCTCCTTGAAGTCGATGCCCAGGGATGTATTGAAGGAGGATAGGGATGTATTGAAGGAGGAT
GGGATGTATTGAAGGAGGATAGGGATGTATTGAAGGAGGATATTCAGCTCGATGCGGTTCACCAGGGTGTCGAGGGATGTATTGAAGGAGGATAGGGATGTATTGAAGGAGGAT
