# Supplementary material for: Oncogenic and tumor-suppressive forces converge on a progenitor-orchestrated niche to shape early tumorigenesis
Source: bioRxiv. 2025 Jun 12:2025.06.10.656791. Preprint. [Version 1] doi: 10.1101/2025.06.10.656791 (PMC12259082; doi:10.1101/2025.06.10.656791)
Supplement: Supplement 3 — Data S2. Oligonucleotides used for probing select mRNA expression using smFISH. [file media-3.zip › temp_extracted_probes/LOH20230608_progenitor_nreadout_1_spacer_A_HMGA2_ENSMUST00000159699_RS0406_possible_oligos.fasta]

>HMGA2__ENSMUSG00000056758__3547__30__0.43333__67.2225__1__Readout_5prime__RS0406__Readout_3prime__
GATGATGTAGTAGTAAGGGT A CAGTCTTACTTAGCTGTGACCAACAACAGT
>HMGA2__ENSMUSG00000056758__2534__30__0.5__71.5366__1__Readout_5prime__Readout_3prime__RS0406__
GCTGCAAGTTCGTTCCTTTGGAAGTGTGGA A GATGATGTAGTAGTAAGGGT
>HMGA2__ENSMUSG00000056758__2569__30__0.43333__67.8545__1__Readout_5prime__RS0406__Readout_3prime__
GATGATGTAGTAGTAAGGGT A CAAACATGGGGGAAGGAAATCAATGAGTGA
>HMGA2__ENSMUSG00000056758__751__30__0.56667__73.3367__1__Readout_5prime__RS0406__Readout_3prime__
GATGATGTAGTAGTAAGGGT A GTGGAAGCGATGAGCTCCTGCCCATAAGGA
>HMGA2__ENSMUSG00000056758__627__30__0.56667__73.9254__1__Readout_5prime__RS0406__Readout_3prime__
GATGATGTAGTAGTAAGGGT A GCCATTTCCTAGGTCTGCCTCTTGGCCGTT
>HMGA2__ENSMUSG00000056758__1743__30__0.56667__72.6999__1__Readout_5prime__RS0406__Readout_3prime__
GATGATGTAGTAGTAAGGGT A CGGTTTCGCTCCTCCCATGTCATCACTTGG
>HMGA2__ENSMUSG00000056758__979__30__0.6__74.6039__1__Readout_5prime__Readout_3prime__RS0406__
CTCAAGGTTATGCGATTTCGCCCACCCCGG A GATGATGTAGTAGTAAGGGT
>HMGA2__ENSMUSG00000056758__854__30__0.43333__66.1565__1__Readout_5prime__RS0406__Readout_3prime__
GATGATGTAGTAGTAAGGGT A CTTCAAAAGATCCAACTGATGCTGAGGTAG
>HMGA2__ENSMUSG00000056758__894__30__0.46667__68.1283__1__Readout_5prime__RS0406__Readout_3prime__
GATGATGTAGTAGTAAGGGT A GTGGCAGTTAAGAATAACTGGTCACTGCAG
>HMGA2__ENSMUSG00000056758__721__30__0.46667__70.6533__1__Readout_5prime__Readout_3prime__RS0406__
TTGTGGGGCAGACTTGAGGTTTGTGATTCA A GATGATGTAGTAGTAAGGGT
>HMGA2__ENSMUSG00000056758__2875__30__0.43333__68.6614__1__Readout_5prime__Readout_3prime__RS0406__
GAAGCGTCCAAAACAAATCTGCTTGAGACA A GATGATGTAGTAGTAAGGGT
>HMGA2__ENSMUSG00000056758__168__30__0.6__75.5868__1__Readout_5prime__Readout_3prime__RS0406__
ACGTCCAGCGGCTGCCAAAAAGAGAGAGGG A GATGATGTAGTAGTAAGGGT
>HMGA2__ENSMUSG00000056758__1887__30__0.43333__67.3348__0.99211__Readout_5prime__RS0406__Readout_3prime__
GATGATGTAGTAGTAAGGGT A GACACTGGTACACAATGAAGAACAGGGAAT
>HMGA2__ENSMUSG00000056758__1138__30__0.43333__67.1906__0.99673__Readout_5prime__RS0406__Readout_3prime__
GATGATGTAGTAGTAAGGGT A CACACCCTTGCTTATCAGATCCACAAACTA
>HMGA2__ENSMUSG00000056758__3034__30__0.43333__68.4581__1__Readout_5prime__Readout_3prime__RS0406__
CAGCTGGAAGAGACATGGTTGTTTGTTTGT A GATGATGTAGTAGTAAGGGT
>HMGA2__ENSMUSG00000056758__1543__30__0.46667__67.6642__1__Readout_5prime__RS0406__Readout_3prime__
GATGATGTAGTAGTAAGGGT A CTGCTGCTGTGTATGAGTCCATAAATGGAG
>HMGA2__ENSMUSG00000056758__498__30__0.6__75.6982__1__Readout_5prime__RS0406__Readout_3prime__
GATGATGTAGTAGTAAGGGT A AGGTTGGCTCTTGCTGCTGCTTCCTGGGTC
>HMGA2__ENSMUSG00000056758__3450__30__0.43333__68.5056__1__Readout_5prime__RS0406__Readout_3prime__
GATGATGTAGTAGTAAGGGT A CTCACTGTTCCATTGGACACAAGCCTTTTT
>HMGA2__ENSMUSG00000056758__657__30__0.5__70.039__1__Readout_5prime__Readout_3prime__RS0406__
GAGCAGGCTTCTTCTGAACGACTTGTTGTG A GATGATGTAGTAGTAAGGGT
>HMGA2__ENSMUSG00000056758__2950__30__0.56667__73.0903__1__Readout_5prime__RS0406__Readout_3prime__
GATGATGTAGTAGTAAGGGT A CTCCTGGCCCAGTGGGTAACACTCTGGAAA
>HMGA2__ENSMUSG00000056758__1271__30__0.6__73.5181__1__Readout_5prime__RS0406__Readout_3prime__
GATGATGTAGTAGTAAGGGT A GGGGTGGCATCTGAGTGGACACAGAGTCAC
>HMGA2__ENSMUSG00000056758__2101__30__0.43333__69.0752__0.99347__Readout_5prime__Readout_3prime__RS0406__
AAGTGCAGGGCTGTAAATTCACTGTAGCAT A GATGATGTAGTAGTAAGGGT
>HMGA2__ENSMUSG00000056758__781__30__0.53333__70.7849__1__Readout_5prime__RS0406__Readout_3prime__
GATGATGTAGTAGTAAGGGT A GCGAGGATGTCTCTTCAGTCTCCCATGAGA
>HMGA2__ENSMUSG00000056758__3064__30__0.46667__70.4769__1__Readout_5prime__RS0406__Readout_3prime__
GATGATGTAGTAGTAAGGGT A ACGTGGCCTTTGAAGTAACCTCCCTGAAAA
>HMGA2__ENSMUSG00000056758__1021__30__0.43333__67.1931__1__Readout_5prime__Readout_3prime__RS0406__
CTGGGACTGTGAAGGGATTACAAAGTGATT A GATGATGTAGTAGTAAGGGT
>HMGA2__ENSMUSG00000056758__2248__30__0.5__69.7205__1__Readout_5prime__Readout_3prime__RS0406__
TAGCCTGCTGAGACGGAGTAAGAGTACAGA A GATGATGTAGTAGTAAGGGT
>HMGA2__ENSMUSG00000056758__3594__30__0.43333__67.3772__1__Readout_5prime__RS0406__Readout_3prime__
GATGATGTAGTAGTAAGGGT A CCTGCAAACATACTTAGCTTGCAGAAATGG
>HMGA2__ENSMUSG00000056758__1573__30__0.53333__70.7157__1__Readout_5prime__RS0406__Readout_3prime__
GATGATGTAGTAGTAAGGGT A CGGGAAAGAGAGCTTGTGGGCTTATCACTC
>HMGA2__ENSMUSG00000056758__1198__30__0.46667__69.0589__1__Readout_5prime__Readout_3prime__RS0406__
CCGGTTTAGGGTTTGCATGTAGTGACTGAT A GATGATGTAGTAGTAAGGGT
>HMGA2__ENSMUSG00000056758__2364__30__0.43333__66.6274__1__Readout_5prime__Readout_3prime__RS0406__
CCTAGGAGCAACTTGACTCAAAACTGTTTC A GATGATGTAGTAGTAAGGGT
>HMGA2__ENSMUSG00000056758__1603__30__0.53333__71.4915__1__Readout_5prime__Readout_3prime__RS0406__
GTGGCTTTTGGCTGTGTAGATTTCCCGAGG A GATGATGTAGTAGTAAGGGT
>HMGA2__ENSMUSG00000056758__1513__30__0.43333__67.6603__1__Readout_5prime__RS0406__Readout_3prime__
GATGATGTAGTAGTAAGGGT A GAGTCAACGGTTCTCGTTTACTTCCCTTTT
>HMGA2__ENSMUSG00000056758__1917__30__0.53333__70.5262__1__Readout_5prime__Readout_3prime__RS0406__
CTGAGGTAAGTGGTACTGCGGTCTTTCACG A GATGATGTAGTAGTAAGGGT
>HMGA2__ENSMUSG00000056758__2131__30__0.53333__72.7615__1__Readout_5prime__Readout_3prime__RS0406__
TTGCAGGGCTTGTGTCTAGCAGCGTGTAAC A GATGATGTAGTAGTAAGGGT
>HMGA2__ENSMUSG00000056758__3272__30__0.43333__68.3048__1__Readout_5prime__Readout_3prime__RS0406__
ACACGAGAAGCTGCTTCAGTTTTTATGAGC A GATGATGTAGTAGTAAGGGT
>HMGA2__ENSMUSG00000056758__2039__30__0.5__70.58__1__Readout_5prime__RS0406__Readout_3prime__
GATGATGTAGTAGTAAGGGT A CATCTCTGGCTAAAAGTGCAGCGTGAATGC
>HMGA2__ENSMUSG00000056758__3302__30__0.6__75.9328__1__Readout_5prime__RS0406__Readout_3prime__
GATGATGTAGTAGTAAGGGT A GGAAATTGCTCGGTGTGCCGAGTCTGGCCA
>HMGA2__ENSMUSG00000056758__1635__30__0.43333__67.9899__1__Readout_5prime__Readout_3prime__RS0406__
CTTCAAGGCTGACAAGTGTCATTTATGGCT A GATGATGTAGTAGTAAGGGT
>HMGA2__ENSMUSG00000056758__1713__30__0.43333__66.6899__1__Readout_5prime__Readout_3prime__RS0406__
GTGGGTTCATTGGGTACTGTTAACCTTTTC A GATGATGTAGTAGTAAGGGT
>HMGA2__ENSMUSG00000056758__3634__30__0.43333__66.7301__1__Readout_5prime__RS0406__Readout_3prime__
GATGATGTAGTAGTAAGGGT A GGAGAAAGTTGGATGCAGTTAATCGTCTTG
>HMGA2__ENSMUSG00000056758__3125__30__0.5__70.8374__1__Readout_5prime__Readout_3prime__RS0406__
ATCTCTCCATAGCTCCTTTGGCGACTCACA A GATGATGTAGTAGTAAGGGT
>HMGA2__ENSMUSG00000056758__820__30__0.6__74.628__1__Readout_5prime__RS0406__Readout_3prime__
GATGATGTAGTAGTAAGGGT A TGAATGTCGGCGCCCCCTAATCCTCCTCTG
>HMGA2__ENSMUSG00000056758__1319__30__0.43333__66.3621__1__Readout_5prime__Readout_3prime__RS0406__
CTAGTTCTCATCTTTGGTGTCCTAAGCAGA A GATGATGTAGTAGTAAGGGT
>HMGA2__ENSMUSG00000056758__1241__30__0.43333__68.2903__1__Readout_5prime__Readout_3prime__RS0406__
ACACAATGCTTTTCTTATACGAATGCCCCC A GATGATGTAGTAGTAAGGGT
>HMGA2__ENSMUSG00000056758__2__30__0.6__75.7315__1__Readout_5prime__RS0406__Readout_3prime__
GATGATGTAGTAGTAAGGGT A TTGCTCTCTCCGCAAAGGCTCGGGAGTTGC
>HMGA2__ENSMUSG00000056758__558__30__0.53333__73.4255__1__Readout_5prime__Readout_3prime__RS0406__
AGGGGCTCTTGTTTTTGCTGCCTTTGGGTC A GATGATGTAGTAGTAAGGGT
>HMGA2__ENSMUSG00000056758__2920__30__0.43333__67.0342__1__Readout_5prime__Readout_3prime__RS0406__
GTCAGCACACTTAATAGGAGAGAAAGGCAT A GATGATGTAGTAGTAAGGGT
>HMGA2__ENSMUSG00000056758__1051__30__0.43333__67.4015__1__Readout_5prime__Readout_3prime__RS0406__
CCCCGTGTTTACAGCAGTTTTTCACTAAAC A GATGATGTAGTAGTAAGGGT
>HMGA2__ENSMUSG00000056758__3694__30__0.5__69.7203__1__Readout_5prime__RS0406__Readout_3prime__
GATGATGTAGTAGTAAGGGT A ACAGACAGCGACTCTACACAAGGAACAGAG
>HMGA2__ENSMUSG00000056758__3242__30__0.46667__70.8696__1__Readout_5prime__Readout_3prime__RS0406__
TGGCCAAAATGAGGTTTCTGTAAGGCCCAT A GATGATGTAGTAGTAAGGGT
>HMGA2__ENSMUSG00000056758__691__30__0.6__75.7489__1__Readout_5prime__Readout_3prime__RS0406__
TGGCACCTGGTGCGTTCTCCAAACTCACCC A GATGATGTAGTAGTAAGGGT
>HMGA2__ENSMUSG00000056758__1947__30__0.46667__69.3853__1__Readout_5prime__Readout_3prime__RS0406__
GTGTTACAGGATGTAACACGCAGGCTTCAT A GATGATGTAGTAGTAAGGGT
>HMGA2__ENSMUSG00000056758__2504__30__0.43333__67.6318__1__Readout_5prime__RS0406__Readout_3prime__
GATGATGTAGTAGTAAGGGT A GGTAGTTCCTTGCAAATCAGGAAGTCCATT
>HMGA2__ENSMUSG00000056758__528__30__0.56667__71.7435__1__Readout_5prime__RS0406__Readout_3prime__
GATGATGTAGTAGTAAGGGT A TTCCTCTGGGTCTCTTAGGAGAGGGCTCAC
>HMGA2__ENSMUSG00000056758__2188__30__0.5__71.3061__1__Readout_5prime__RS0406__Readout_3prime__
GATGATGTAGTAGTAAGGGT A GATGCCGACCCAGTAAGGTTTGGTTTGGTT
>HMGA2__ENSMUSG00000056758__2009__30__0.46667__69.9986__1__Readout_5prime__Readout_3prime__RS0406__
AGAGATGGCAGTCCGAACCAAGATAATGCA A GATGATGTAGTAGTAAGGGT
>HMGA2__ENSMUSG00000056758__1979__30__0.43333__67.5031__1__Readout_5prime__RS0406__Readout_3prime__
GATGATGTAGTAGTAAGGGT A CCTCGGCTAGCCATCTTATGTCAAAATGAA
>HMGA2__ENSMUSG00000056758__597__30__0.46667__68.8689__1__Readout_5prime__RS0406__Readout_3prime__
GATGATGTAGTAGTAAGGGT A TTTCTCCAATGGTCTCTGCTTTCTTCTGGG
>HMGA2__ENSMUSG00000056758__3724__30__0.5__71.7914__1__Readout_5prime__Readout_3prime__RS0406__
TTGCCACAAGCAAGCCGTCCAAGTACAATC A GATGATGTAGTAGTAAGGGT
>HMGA2__ENSMUSG00000056758__2317__30__0.43333__69.6406__1__Readout_5prime__RS0406__Readout_3prime__
GATGATGTAGTAGTAAGGGT A TAGCAGGAAAGCTGCCACAAGCATTTGTAA
>HMGA2__ENSMUSG00000056758__2218__30__0.53333__71.6311__1__Readout_5prime__RS0406__Readout_3prime__
GATGATGTAGTAGTAAGGGT A GAAGAATGGTCGAGAACTGGGGATGGCTGA
>HMGA2__ENSMUSG00000056758__276__30__0.6__74.5396__1__Readout_5prime__RS0406__Readout_3prime__
GATGATGTAGTAGTAAGGGT A ATGTAGAGAGCTGGAGAGGGCAAGAGCGGC
>HMGA2__ENSMUSG00000056758__1168__30__0.46667__70.2756__0.98277__Readout_5prime__Readout_3prime__RS0406__
TAAGCCCACCACAGAGGTTTTCTTCAACCA A GATGATGTAGTAGTAAGGGT
>HMGA2__ENSMUSG00000056758__3664__30__0.53333__72.5811__0.99655__Readout_5prime__RS0406__Readout_3prime__
GATGATGTAGTAGTAAGGGT A AACGAAGTCAGAGGGCACACAAAGGAACGG
>HMGA2__ENSMUSG00000056758__3212__30__0.43333__66.9401__1__Readout_5prime__Readout_3prime__RS0406__
CCGAAGACCCGGAATGAGAATCTGATATTT A GATGATGTAGTAGTAAGGGT
>HMGA2__ENSMUSG00000056758__3095__30__0.6__74.7733__0.99685__Readout_5prime__RS0406__Readout_3prime__
GATGATGTAGTAGTAAGGGT A ACAGTGAGCCATCTGCCAGTCTCAGAGCGG
>HMGA2__ENSMUSG00000056758__3755__30__0.43333__67.25__1__Readout_5prime__RS0406__Readout_3prime__
GATGATGTAGTAGTAAGGGT A TGCAGACAGTGATAATCCACTAGAGAAGGT
>HMGA2__ENSMUSG00000056758__2728__30__0.43333__68.7507__0.99229__Readout_5prime__Readout_3prime__RS0406__
GGCTGAGCTGGTTGTAGCAAAATTTCAAGT A GATGATGTAGTAGTAAGGGT
>HMGA2__ENSMUSG00000056758__1458__30__0.43333__67.2659__1__Readout_5prime__Readout_3prime__RS0406__
GAGCATAACCTATTCTGGTTTGCTAGCTGT A GATGATGTAGTAGTAAGGGT
>HMGA2__ENSMUSG00000056758__2071__30__0.43333__66.3679__1__Readout_5prime__Readout_3prime__RS0406__
TCAGAGGTAGTATTGAGGAGTGGGGATTAT A GATGATGTAGTAGTAAGGGT
>HMGA2__ENSMUSG00000056758__1647__30__0.46667__69.0467__1__Readout_5prime__RS0406__Readout_3prime__
GATGATGTAGTAGTAAGGGT A TTATCTCCGATGCTTCAAGGCTGACAAGTG
>HMGA2__ENSMUSG00000056758__2082__30__0.43333__66.0094__1__Readout_5prime__RS0406__Readout_3prime__
GATGATGTAGTAGTAAGGGT A CACTGTAGCATTCAGAGGTAGTATTGAGGA
>HMGA2__ENSMUSG00000056758__3285__30__0.6__74.351__1__Readout_5prime__Readout_3prime__RS0406__
CCGAGTCTGGCCAACACGAGAAGCTGCTTC A GATGATGTAGTAGTAAGGGT
>HMGA2__ENSMUSG00000056758__569__30__0.5__71.5548__1__Readout_5prime__Readout_3prime__RS0406__
GGCTGCTTTAGAGGGGCTCTTGTTTTTGCT A GATGATGTAGTAGTAAGGGT
>HMGA2__ENSMUSG00000056758__2970__30__0.53333__71.3178__1__Readout_5prime__RS0406__Readout_3prime__
GATGATGTAGTAGTAAGGGT A AAGCCACTATGAGAAACTACCTCCTGGCCC
>HMGA2__ENSMUSG00000056758__288__30__0.6__73.1226__0.98579__Readout_5prime__Readout_3prime__RS0406__
TCGGGAGACGGGATGTAGAGAGCTGGAGAG A GATGATGTAGTAGTAAGGGT
>HMGA2__ENSMUSG00000056758__875__30__0.5__69.5291__0.89293__Readout_5prime__Readout_3prime__RS0406__
GGTCACTGCAGTGTCTTCTCCCTTCAAAAG A GATGATGTAGTAGTAAGGGT
>HMGA2__ENSMUSG00000056758__1996__30__0.53333__72.1912__1__Readout_5prime__Readout_3prime__RS0406__
CGAACCAAGATAATGCACCTCGGCTAGCCA A GATGATGTAGTAGTAAGGGT
>HMGA2__ENSMUSG00000056758__298__30__0.6__73.2052__1__Readout_5prime__RS0406__Readout_3prime__
GATGATGTAGTAGTAAGGGT A CCAGCACCTTTCGGGAGACGGGATGTAGAG
>HMGA2__ENSMUSG00000056758__3076__30__0.53333__73.4852__1__Readout_5prime__RS0406__Readout_3prime__
GATGATGTAGTAGTAAGGGT A TCTCAGAGCGGCACGTGGCCTTTGAAGTAA
>HMGA2__ENSMUSG00000056758__865__30__0.43333__67.121__1__Readout_5prime__Readout_3prime__RS0406__
GTGTCTTCTCCCTTCAAAAGATCCAACTGA A GATGATGTAGTAGTAAGGGT
>HMGA2__ENSMUSG00000056758__2589__30__0.5__70.7366__1__Readout_5prime__Readout_3prime__RS0406__
AGGTGAGGTTTGAGCTCCTTCAAACATGGG A GATGATGTAGTAGTAAGGGT
>HMGA2__ENSMUSG00000056758__539__30__0.56667__71.4774__1__Readout_5prime__RS0406__Readout_3prime__
GATGATGTAGTAGTAAGGGT A GCCTTTGGGTCTTCCTCTGGGTCTCTTAGG
>HMGA2__ENSMUSG00000056758__1524__30__0.43333__67.5609__1__Readout_5prime__RS0406__Readout_3prime__
GATGATGTAGTAGTAAGGGT A CATAAATGGAGGAGTCAACGGTTCTCGTTT
>HMGA2__ENSMUSG00000056758__909__30__0.43333__67.1721__1__Readout_5prime__RS0406__Readout_3prime__
GATGATGTAGTAGTAAGGGT A GGAAGTAGAAAGACCGTGGCAGTTAAGAAT
>HMGA2__ENSMUSG00000056758__2143__30__0.43333__68.7981__0.994__Readout_5prime__Readout_3prime__RS0406__
TTTTCCTTTCTCTTGCAGGGCTTGTGTCTA A GATGATGTAGTAGTAAGGGT
>HMGA2__ENSMUSG00000056758__2259__30__0.5__71.5858__1__Readout_5prime__RS0406__Readout_3prime__
GATGATGTAGTAGTAAGGGT A AGAAACATGCATAGCCTGCTGAGACGGAGT
>HMGA2__ENSMUSG00000056758__801__30__0.56667__73.9522__1__Readout_5prime__RS0406__Readout_3prime__
GATGATGTAGTAGTAAGGGT A ATCCTCCTCTGCGGACTCTTGCGAGGATGT
>HMGA2__ENSMUSG00000056758__2229__30__0.43333__66.3106__0.99878__Readout_5prime__Readout_3prime__RS0406__
AAGAGTACAGAGAAGAATGGTCGAGAACTG A GATGATGTAGTAGTAAGGGT
>HMGA2__ENSMUSG00000056758__840__30__0.43333__67.4245__1__Readout_5prime__Readout_3prime__RS0406__
ACTGATGCTGAGGTAGAAATTGAATGTCGG A GATGATGTAGTAGTAAGGGT
>HMGA2__ENSMUSG00000056758__509__30__0.6__75.447__1__Readout_5prime__RS0406__Readout_3prime__
GATGATGTAGTAGTAAGGGT A AGAGGGCTCACAGGTTGGCTCTTGCTGCTG
>HMGA2__ENSMUSG00000056758__2748__30__0.43333__69.0394__1__Readout_5prime__Readout_3prime__RS0406__
TTTCATTGCATTAGGCAAAAGGCTGAGCTG A GATGATGTAGTAGTAAGGGT
>HMGA2__ENSMUSG00000056758__2026__30__0.53333__73.0211__1__Readout_5prime__Readout_3prime__RS0406__
AAGTGCAGCGTGAATGCAGAGATGGCAGTC A GATGATGTAGTAGTAAGGGT
>HMGA2__ENSMUSG00000056758__2113__30__0.5__71.7809__1__Readout_5prime__Readout_3prime__RS0406__
GCAGCGTGTAACAAGTGCAGGGCTGTAAAT A GATGATGTAGTAGTAAGGGT
>HMGA2__ENSMUSG00000056758__1288__30__0.5__70.3146__1__Readout_5prime__RS0406__Readout_3prime__
GATGATGTAGTAGTAAGGGT A TTTCTATGATCATGGTGGGGGTGGCATCTG
>HMGA2__ENSMUSG00000056758__3774__30__0.43333__66.9008__1__Readout_5prime__Readout_3prime__RS0406__
GAGGCTGTTATGTTTATTGTGCAGACAGTG A GATGATGTAGTAGTAAGGGT
>HMGA2__ENSMUSG00000056758__22__30__0.6__74.1111__1__Readout_5prime__RS0406__Readout_3prime__
GATGATGTAGTAGTAAGGGT A AGAGTTGGAGGCGGAGAGGGTTGCTCTCTC
>HMGA2__ENSMUSG00000056758__1657__30__0.46667__68.1156__1__Readout_5prime__Readout_3prime__RS0406__
ACTCAGCTAGTTATCTCCGATGCTTCAAGG A GATGATGTAGTAGTAAGGGT
>HMGA2__ENSMUSG00000056758__1071__30__0.43333__69.9437__1__Readout_5prime__RS0406__Readout_3prime__
GATGATGTAGTAGTAAGGGT A TTGCATTGTTAAACTGTGTCCCCCGTGTTT
>HMGA2__ENSMUSG00000056758__2894__30__0.43333__67.5191__1__Readout_5prime__RS0406__Readout_3prime__
GATGATGTAGTAGTAAGGGT A GCATAGAAACTCTACACAAGAAGCGTCCAA
