# Supplementary material for: Oncogenic and tumor-suppressive forces converge on a progenitor-orchestrated niche to shape early tumorigenesis
Source: bioRxiv. 2025 Jun 12:2025.06.10.656791. Preprint. [Version 1] doi: 10.1101/2025.06.10.656791 (PMC12259082; doi:10.1101/2025.06.10.656791)
Supplement: Supplement 3 — Data S2. Oligonucleotides used for probing select mRNA expression using smFISH. [file media-3.zip › temp_extracted_probes/LOH20210628_MSN_RS0730_x0_opool.fa]

ACTGATCGTCTTCGGCATGGTGGCGGCAAGAGTTGAGGTGGGAGAGTATTA
CCCTGGGGAAAAAGCAAACAGGAACAATAAAGTTGAGGTGGGAGAGTATTA
AATCTGCTTCAGCTTCTCCATCAGCTCTTCAGTTGAGGTGGGAGAGTATTA
GTTGTTTGGTGTTGCCCTGCCGGATCTGGCAGTTGAGGTGGGAGAGTATTA
GCCTCACTTTCCTTCTTCTTTCGAGCCATTAGTTGAGGTGGGAGAGTATTA
TCCAACTGGGAGATCCGTGCCGTCAGCTCTAGTTGAGGTGGGAGAGTATTA
ATGTTGAGACCCAAGGCATCCACGCCCAGCAGTTGAGGTGGGAGAGTATTA
ACCATCTGGGCCTTTTGCTGCCATTCCACAAGTTGAGGTGGGAGAGTATTA
CCCTCCTTCTGTCCCTAAACAACACAATATAGTTGAGGTGGGAGAGTATTA
TGCTCCAAAGTGGAGAAAAGGGTGTGGGGGAGTTGAGGTGGGAGAGTATTA
TCACTGCGGTCCTTGGCCATAGCATCAGCCAGTTGAGGTGGGAGAGTATTA
GGCCTTTTTGTCAATGGGCTTGATGACAAAAGTTGAGGTGGGAGAGTATTA
ATTAGCTCTGGGGGAAGTAGTTTAGAAGTCAGTTGAGGTGGGAGAGTATTA
TTGTCTCGTCCCAGTCGCATGTTCTCAGCAAGTTGAGGTGGGAGAGTATTA
GATTGCCCCCACAATTCCAGGTTTGAATTTAGTTGAGGTGGGAGAGTATTA
TGTATGACCTATAGTGACAGGTAAGTCGCTAGTTGAGGTGGGAGAGTATTA
GCTTCTTCAGCTTCTTGACGCTCCTTGGCTAGTTGAGGTGGGAGAGTATTA
GTAGCCCTGACCACAGACCTCACTCAAGAGAGTTGAGGTGGGAGAGTATTA
CTTGTCAAACCAAAAGGAATGCGTGTCTCTAGTTGAGGTGGGAGAGTATTA
CGGTACAAAGCCTAAGTAACTGTAAAAGGGAGTTGAGGTGGGAGAGTATTA
GGAAGCAACTTATCTCCAGCCAGGTAGCCAAGTTGAGGTGGGAGAGTATTA
CTCAGCCAGCTCACGCTTCTTCTTCTCATTAGTTGAGGTGGGAGAGTATTA
CTAGTTAGTGGCTCCAGCACAGTGTTAGTTAGTTGAGGTGGGAGAGTATTA
GTGCTTCTCTTCCCGAGCCTGGGCCTTCATAGTTGAGGTGGGAGAGTATTA
GACCAAAGAACCAAACTTCCCTCAAACCAAAGTTGAGGTGGGAGAGTATTA
GACTTTACAAACCCCACCCAGGAAAGAGCCAGTTGAGGTGGGAGAGTATTA
GCACTGGCCTCTGCTCCATTCTCATCCTGCAGTTGAGGTGGGAGAGTATTA
GCACACATGTGACAAAAAAGGGGGAGCAGCAGTTGAGGTGGGAGAGTATTA
ACAGGACTGGCAAGGGATGGGAGCTAGCTGAGTTGAGGTGGGAGAGTATTA
CTGCTGCACCTCAATGGTGTCAGGCTTGCGAGTTGAGGTGGGAGAGTATTA
CCATACATTTCCAGGTCTTGAGCAATCTTGAGTTGAGGTGGGAGAGTATTA
CCCTCCTTCACTTGCAGAAAGAACAGGCGCAGTTGAGGTGGGAGAGTATTA
AGAGAGCTAGGTTGAATGAGTGTGACAAAGAGTTGAGGTGGGAGAGTATTA
CTTCTCAGATGTGGGGTGACAGTAGTAAAAAGTTGAGGTGGGAGAGTATTA
ACCTGGATCCTCTCTTCCCACTGGTCCTTGAGTTGAGGTGGGAGAGTATTA
GCCAGTGGTGTTGGGCTGAATGGCAAACTCAGTTGAGGTGGGAGAGTATTA
TTAACCTACTTCACACATGAGTCCCAGAGGAGTTGAGGTGGGAGAGTATTA
GAGCTGGGGCGGGGAGAAATGCTCTATTCTAGTTGAGGTGGGAGAGTATTA
TCTTAGGAGTCAGTCTGTCATTCTGCTCATAGTTGAGGTGGGAGAGTATTA
AAGTTCTAGGGCCCTGCGGGTCTGCTCTTCAGTTGAGGTGGGAGAGTATTA
AAATCCTACCCTTCTCCCCAGCCTCTATGGAGTTGAGGTGGGAGAGTATTA
AAGGAAAAGGAGATTCCATTGGCACCACAGAGTTGAGGTGGGAGAGTATTA
CTGGGTAGAACTTGGCCCGGAACTTGAAGAAGTTGAGGTGGGAGAGTATTA
CAGTCACCTTCTTATTGAGTTTCAGCCAAGAGTTGAGGTGGGAGAGTATTA
TTCTTCTCTGCCTCAGTGGTACGTTCCTCCAGTTGAGGTGGGAGAGTATTA
CCACTGGGACTAGATTTGTAATAGGTCCAAAGTTGAGGTGGGAGAGTATTA
CTCTGAGCCTTTCTTGTTCTTGATGCTGAAAGTTGAGGTGGGAGAGTATTA
TTCCAGGACAGCATCCTCCCTGAGCATGCCAGTTGAGGTGGGAGAGTATTA
TGGGTGATATCCTGGATCAGTTCTTCAGATAGTTGAGGTGGGAGAGTATTA
CTCTTGCTGAGCCTTCTTAGTCTGCTCCTCAGTTGAGGTGGGAGAGTATTA
CTCTGTCCTAGCTGGAAGAGATCTGAGGATAGTTGAGGTGGGAGAGTATTA
TGGGCCATTTGTTTGCCCGAGGGTATGAGTAGTTGAGGTGGGAGAGTATTA
TCAGCACGAGTCTTCTCCAAGTCTTCCTGTAGTTGAGGTGGGAGAGTATTA
AGCTTTTCGGCCTCACTCTGGGCACGCTTCAGTTGAGGTGGGAGAGTATTA
TGGAGAGGGTAGGGACAGATTTAGAAAAGGAGTTGAGGTGGGAGAGTATTA
GAGTGATGAGGCCTGAGTTAGAGATTTGTCAGTTGAGGTGGGAGAGTATTA
TCATCTCGGGCATTGGCCAGCTCTGAAGTAAGTTGAGGTGGGAGAGTATTA
CCCAAGATTAAGTAAAAGGGGCATGGGCTGAGTTGAGGTGGGAGAGTATTA
TGGATCATGTCATTGGCAGTCTTCTTGGACAGTTGAGGTGGGAGAGTATTA
TCATCATGTTCATTCTCAGCAGGCTCTGCCAGTTGAGGTGGGAGAGTATTA
TTGAGTTTGTGCTGCTCCAAGACTCTTTGGAGTTGAGGTGGGAGAGTATTA
AGTTTTCACCACCTGGTCAAACAGCTGCTTAGTTGAGGTGGGAGAGTATTA
CTGGCAGGAAAAATACTAAAGCCAGGTACAAGTTGAGGTGGGAGAGTATTA
AGGGCCTTCAGATGCTTCTGCACACGCTCAAGTTGAGGTGGGAGAGTATTA
GACTTGTGCACTTCCTTATTGAAGTCACCAAGTTGAGGTGGGAGAGTATTA
AAGAAAGGCTCCAAAGATGTGCTGGGGCAGAGTTGAGGTGGGAGAGTATTA
GCTTTCTGTATCTCCAAGGGACAGCACAATAGTTGAGGTGGGAGAGTATTA
GGTGGACAGTAAATGTCGTCATTGAGAATGAGTTGAGGTGGGAGAGTATTA
GCCATTTCTGAAGCCAGCTGTTCCTGGGTCAGTTGAGGTGGGAGAGTATTA
CACAGATTGAGCATAAACCCCTCCAAAACAAGTTGAGGTGGGAGAGTATTA
TATTCCTGATTTCACTCCACGGGAAGCCAAAGTTGAGGTGGGAGAGTATTA
GGGGGTGGGTTATTGCCCTTAATGCAGCTAAGTTGAGGTGGGAGAGTATTA
AACCAAGAACCTGGACTATCATGGGCAGGGAGTTGAGGTGGGAGAGTATTA
TTCCAGGAGAGCACGCTCCATCTGCTTCTGAGTTGAGGTGGGAGAGTATTA
GCAATGGACTTTCCTTCCGCACATCCTGTGAGTTGAGGTGGGAGAGTATTA
GCATAAGAAGCCAACAGGACCGCAGTTTCAAGTTGAGGTGGGAGAGTATTA
AGAAGCAGGGCCTACTCACCACTTTGCACTAGTTGAGGTGGGAGAGTATTA
TTCTTCTGGTCCCGAGAAGCCTGCAGCAGGAGTTGAGGTGGGAGAGTATTA
CCCACTACATGGACTCAAACTCATCAATGCAGTTGAGGTGGGAGAGTATTA
TTGGCTGGAAACTGTCGGGCTGCTCTGAGCAGTTGAGGTGGGAGAGTATTA
GGGTAAGATGAGGGAGGATTGCTGGGTGACAGTTGAGGTGGGAGAGTATTA
CTGAACGTTTGGCATGGCTCCAAGGCTTTTAGTTGAGGTGGGAGAGTATTA
GGGGAGATTAAGTTTGGTCCCATGGCTATAAGTTGAGGTGGGAGAGTATTA
ACAACAGTAAGTGTATATGGGGAGGGGGTGAGTTGAGGTGGGAGAGTATTA
AAGCCGGGGAGCATAGAACACAAAGTCCGGAGTTGAGGTGGGAGAGTATTA
CAACTGGCTAGGTTTGAGGGTACTCATCCTAGTTGAGGTGGGAGAGTATTA
CAGCTCTGCATCCATGGTGGTGACACGCACAGTTGAGGTGGGAGAGTATTA
ACATGAGGTGTACTCATGGCAGTCTTCAGCAGTTGAGGTGGGAGAGTATTA
CTTCTCCCGCTCAATCTTCTCCTTCTCTTTAGTTGAGGTGGGAGAGTATTA
TACACTTCGGCAAGGACTCCGGAGAACCGGAGTTGAGGTGGGAGAGTATTA
CCGACGCATGTACAGCTCATGATTTCCCATAGTTGAGGTGGGAGAGTATTA
TGACAGACAAGGGCTACTCTTACTCATCATAGTTGAGGTGGGAGAGTATTA
