# Supplementary material for: Oncogenic and tumor-suppressive forces converge on a progenitor-orchestrated niche to shape early tumorigenesis
Source: bioRxiv. 2025 Jun 12:2025.06.10.656791. Preprint. [Version 1] doi: 10.1101/2025.06.10.656791 (PMC12259082; doi:10.1101/2025.06.10.656791)
Supplement: Supplement 3 — Data S2. Oligonucleotides used for probing select mRNA expression using smFISH. [file media-3.zip › temp_extracted_probes/LOH20210622_KRT19_RS0255_x1_opool.fa]

AGGTTAGGTTGAGAATAGGAAAGTCTCGCTGGTAGCTCAGATGGCCTTGGGAAGGTTAGGTTGAGAATAGGA
AGGTTAGGTTGAGAATAGGAAGCCATGATCTCATACTGACTTCTCATCTCAAAGGTTAGGTTGAGAATAGGA
AGGTTAGGTTGAGAATAGGAAATCTTCACCTCCAGCTCGCCATTGGCCTGCAAGGTTAGGTTGAGAATAGGA
AGGTTAGGTTGAGAATAGGAAAAGTAGGAGGCGAGACGATCATTGAGGTTTAAGGTTAGGTTGAGAATAGGA
AGGTTAGGTTGAGAATAGGAATCCTGGCGATTCTGCTCCTACCTCTCCCCTAAGGTTAGGTTGAGAATAGGA
AGGTTAGGTTGAGAATAGGAATTGTTGTAGTGGGCTTCCTGGCCCTCCAGCAAGGTTAGGTTGAGAATAGGA
AGGTTAGGTTGAGAATAGGAATCTGAGAACTGCTGGCCGCAGGAGGAGTGAAAGGTTAGGTTGAGAATAGGA
AGGTTAGGTTGAGAATAGGAACAAATATGGGCTCTTTCCCCATTGGTCAATAAGGTTAGGTTGAGAATAGGA
AGGTTAGGTTGAGAATAGGAAAGCTGGACTCCATAACGGGCCTCCGTCTCTAAGGTTAGGTTGAGAATAGGA
AGGTTAGGTTGAGAATAGGAAACACCCCCTGACCCAATGCGTACTGAACCCAAGGTTAGGTTGAGAATAGGA
AGGTTAGGTTGAGAATAGGAATCAGGATCTTGGCTAGGTCGACACCGGGAGAAGGTTAGGTTGAGAATAGGA
AGGTTAGGTTGAGAATAGGAACAAACTTGGTTCTGAAGTCATCTGCAGCCAAAGGTTAGGTTGAGAATAGGA
AGGTTAGGTTGAGAATAGGAAAGGCCCTCACCTGTGGCTTTTTATGCCCGGAAGGTTAGGTTGAGAATAGGA
AGGTTAGGTTGAGAATAGGAATGGAATCCACCTCCACACTGACCTGGCCACAAGGTTAGGTTGAGAATAGGA
AGGTTAGGTTGAGAATAGGAAGGTATCAGAAATTTCCAAGCTCCCAGAGTGAAGGTTAGGTTGAGAATAGGA
AGGTTAGGTTGAGAATAGGAAGAGCCAGAGGTCTCAGTCCTTCCCAGAGCTAAGGTTAGGTTGAGAATAGGA
AGGTTAGGTTGAGAATAGGAATGCATGGTGATCTTCTCATTGCCAGACAGCAAGGTTAGGTTGAGAATAGGA
AGGTTAGGTTGAGAATAGGAATCTGGATCTGCTCAGAGTGGACGGCGACCTAAGGTTAGGTTGAGAATAGGA
AGGTTAGGTTGAGAATAGGAACGATAGCTATAGGAAGTCATGATGAGGAGGAAGGTTAGGTTGAGAATAGGA
AGGTTAGGTTGAGAATAGGAATGCAGCTCAATCTCAAGGCCCTGGAGGGTCAAGGTTAGGTTGAGAATAGGA
AGGTTAGGTTGAGAATAGGAATCCAGGGCAGCTTTCATGCTGAGCTGGGACAAGGTTAGGTTGAGAATAGGA
AGGTTAGGTTGAGAATAGGAATGTCGCGCAAGTCCTCGATGGTCTTAAAGTAAGGTTAGGTTGAGAATAGGA
AGGTTAGGTTGAGAATAGGAAGTGTTCAGCTCCTCAATCCGAGCAAGGTAGAAGGTTAGGTTGAGAATAGGA
AGGTTAGGTTGAGAATAGGAAAGCCCATCAGACACAGCCAGGGTCCCACTAAAGGTTAGGTTGAGAATAGGA
AGGTTAGGTTGAGAATAGGAAGGCGAGCATTGTCAATCTGTAGGACAATCTAAGGTTAGGTTGAGAATAGGA
AGGTTAGGTTGAGAATAGGAAATGGTTCTTCTTCAGGTAGGCCAGCTCCTCAAGGTTAGGTTGAGAATAGGA
AGGTTAGGTTGAGAATAGGAAACTCCTGGTTCTGGCGCTCTATGTCGGCACAAGGTTAGGTTGAGAATAGGA
AGGTTAGGTTGAGAATAGGAACCACGCTCAGACGCAAGGCGTGTTCTGTCTAAGGTTAGGTTGAGAATAGGA
AGGTTAGGTTGAGAATAGGAAGCCTGGACTTGATGTCCATGAGCTGCTTATAAGGTTAGGTTGAGAATAGGA
AGGTTAGGTTGAGAATAGGAAGTGGCTTCAGCATCCTTCCGGTTCTTCTCGAAGGTTAGGTTGAGAATAGGA
AGGTTAGGTTGAGAATAGGAATTTATCACCCCAGTCAGGCCCCTTCCCAGGAAGGTTAGGTTGAGAATAGGA
AGGTTAGGTTGAGAATAGGAAAAACTTCCACCGCGGACTCCGCCATAGCTCAAGGTTAGGTTGAGAATAGGA
AGGTTAGGTTGAGAATAGGAAGTCGAAGGTCCGTGACTTCGGTCTTGCTTAAAGGTTAGGTTGAGAATAGGA
AGGTTAGGTTGAGAATAGGAAAGACCAGAGCGAAGGAAAAAGGGACGCAGGAAGGTTAGGTTGAGAATAGGA
AGGTTAGGTTGAGAATAGGAAGACAAGTCGAGGGAGGGGTTAGAGTAAACTAAGGTTAGGTTGAGAATAGGA
AGGTTAGGTTGAGAATAGGAAAGTGGTTGTAATCTCGGGAGGGTCCGGGTCAAGGTTAGGTTGAGAATAGGA
AGGTTAGGTTGAGAATAGGAACTGGCTCCTCAGGGCAGTAATTTCCTCCTCAAGGTTAGGTTGAGAATAGGA
AGGTTAGGTTGAGAATAGGAAAAACCGCTGATCACGCTCTGGATCTGTGACAAGGTTAGGTTGAGAATAGGA
AGGTTAGGTTGAGAATAGGAACCCCCAAAGGAAGACATAGCTGAGGTCTGGAAGGTTAGGTTGAGAATAGGA
AGGTTAGGTTGAGAATAGGAATGGAGTTGTCAATGGTGGCACCAAGAATCTAAGGTTAGGTTGAGAATAGGA
AGGTTAGGTTGAGAATAGGAACTTCAGGCTCTCAATCTGCATCTCCAGGTCAAGGTTAGGTTGAGAATAGGA
AGGTTAGGTTGAGAATAGGAAAGTCCTGGCCAGAGTCAGCTCATCCAGCACAAGGTTAGGTTGAGAATAGGA
AGGTTAGGTTGAGAATAGGAATTGATGTCGGCCTCCACGCTCAGACGCAAGAAGGTTAGGTTGAGAATAGGA
AGGTTAGGTTGAGAATAGGAATTGCCAGACAGCAGCCCATCAGACACAGCCAAGGTTAGGTTGAGAATAGGA
AGGTTAGGTTGAGAATAGGAATGGCCTTGGGGGTGGGCAGATTGTTGTAGTAAGGTTAGGTTGAGAATAGGA
AGGTTAGGTTGAGAATAGGAAGCTCCCAGAGTGCAAATATGGGCTCTTTCCAAGGTTAGGTTGAGAATAGGA
AGGTTAGGTTGAGAATAGGAAGCTGAGGTCTGGCGATAGCTATAGGAAGTCAAGGTTAGGTTGAGAATAGGA
AGGTTAGGTTGAGAATAGGAACTGCTTCTGGTACCAGTCGCGGATCTTCACAAGGTTAGGTTGAGAATAGGA
AGGTTAGGTTGAGAATAGGAACTGAGCTGGGACTGCAGCTCAATCTCAAGGAAGGTTAGGTTGAGAATAGGA
AGGTTAGGTTGAGAATAGGAACACGCACGTCGCTCAGCTGGGCTTCAAAACAAGGTTAGGTTGAGAATAGGA
AGGTTAGGTTGAGAATAGGAAGGTCTTAAAGTAGTGGTTGTAATCTCGGGAAAGGTTAGGTTGAGAATAGGA
AGGTTAGGTTGAGAATAGGAAGATGTTGAAGGGGCGGGTATCAGAAATTTCAAGGTTAGGTTGAGAATAGGA
AGGTTAGGTTGAGAATAGGAACGATCATTGAGGTTTTGCATGGTGATCTTCAAGGTTAGGTTGAGAATAGGA
AGGTTAGGTTGAGAATAGGAATCTCATCTCACTCAGGATCTTGGCTAGGTCAAGGTTAGGTTGAGAATAGGA
AGGTTAGGTTGAGAATAGGAAAAAGGGACGCAGGTCTGAGAACTGCTGGCCAAGGTTAGGTTGAGAATAGGA
AGGTTAGGTTGAGAATAGGAATACCAGTCGCGGATCTTCACCTCCAGCTCGAAGGTTAGGTTGAGAATAGGA
AGGTTAGGTTGAGAATAGGAATCTAGGGCGCGCACCTTGTCCAAGTAGGAGAAGGTTAGGTTGAGAATAGGA
AGGTTAGGTTGAGAATAGGAAGGGGGATGGAGATGTTGAAGGGGCGGGTATAAGGTTAGGTTGAGAATAGGA
AGGTTAGGTTGAGAATAGGAAAGTCATCTGCAGCCAGGCGAGCATTGTCAAAAGGTTAGGTTGAGAATAGGA
AGGTTAGGTTGAGAATAGGAACCGAGCAAGGTAGGTGGCTTCAGCATCCTTAAGGTTAGGTTGAGAATAGGA
AGGTTAGGTTGAGAATAGGAAATGATGAGGAGGGAGACCAGAGCGAAGGAAAAGGTTAGGTTGAGAATAGGA
AGGTTAGGTTGAGAATAGGAAACCAAGAATCTTGTCGCGCAAGTCCTCGATAAGGTTAGGTTGAGAATAGGA
AGGTTAGGTTGAGAATAGGAAGACGGCGACCTGGGTGTTCAGCTCCTCAATAAGGTTAGGTTGAGAATAGGA
AGGTTAGGTTGAGAATAGGAATAGGACAATCTTGGAGTTGTCAATGGTGGCAAGGTTAGGTTGAGAATAGGA
AGGTTAGGTTGAGAATAGGAACCGGTTCTTCTCGGCCATGATCTCATACTGAAGGTTAGGTTGAGAATAGGA
AGGTTAGGTTGAGAATAGGAAAGGCGTGTTCTGTCTCAAACTTGGTTCTGAAAGGTTAGGTTGAGAATAGGA
AGGTTAGGTTGAGAATAGGAACCATTGGTCAATTCCTGGCGATTCTGCTCCAAGGTTAGGTTGAGAATAGGA
