# Supplementary material for: Oncogenic and tumor-suppressive forces converge on a progenitor-orchestrated niche to shape early tumorigenesis
Source: bioRxiv. 2025 Jun 12:2025.06.10.656791. Preprint. [Version 1] doi: 10.1101/2025.06.10.656791 (PMC12259082; doi:10.1101/2025.06.10.656791)
Supplement: Supplement 3 — Data S2. Oligonucleotides used for probing select mRNA expression using smFISH. [file media-3.zip › temp_extracted_probes/LOH20230507_microenvironment_nreadout_2_spacer_A_PLAUR_ENSMUST00000002284_RS0406_possible_oligos.fasta]

>PLAUR__ENSMUSG00000046223__541__30__0.6__75.6028__0.86836__Readout_5prime__RS0406__Readout_3prime__RS0406__
GATGATGTAGTAGTAAGGGT A TATGGAAACCTGCTGTGCCTGGGCATCCGG A GATGATGTAGTAGTAAGGGT
>PLAUR__ENSMUSG00000046223__668__30__0.5__70.1175__1__Readout_5prime__RS0406__Readout_3prime__RS0406__
GATGATGTAGTAGTAAGGGT A AGGGTATTGTTCCCCTCACAGCTGTAACAC A GATGATGTAGTAGTAAGGGT
>PLAUR__ENSMUSG00000046223__1088__30__0.53333__72.0443__0.99674__Readout_5prime__RS0406__Readout_3prime__RS0406__
GATGATGTAGTAGTAAGGGT A ACTGAGGTCCAAAGAAGACAACACGAGGGC A GATGATGTAGTAGTAAGGGT
>PLAUR__ENSMUSG00000046223__120__30__0.56667__74.1258__1__Readout_5prime__RS0406__Readout_3prime__RS0406__
GATGATGTAGTAGTAAGGGT A AGCACACTCCTCTACCAGGCAGCTCTGGTT A GATGATGTAGTAGTAAGGGT
>PLAUR__ENSMUSG00000046223__1028__30__0.6__74.6466__1__Readout_5prime__RS0406__Readout_3prime__RS0406__
GATGATGTAGTAGTAAGGGT A AGGGAGTCAAAAGACCCTGGGTCCAGCCAG A GATGATGTAGTAGTAAGGGT
>PLAUR__ENSMUSG00000046223__1285__30__0.46667__69.8064__1__Readout_5prime__RS0406__Readout_3prime__RS0406__
GATGATGTAGTAGTAAGGGT A ATCTTCCCAAGCTAAATGTGACAGTGGGGA A GATGATGTAGTAGTAAGGGT
>PLAUR__ENSMUSG00000046223__279__30__0.53333__71.9158__1__Readout_5prime__RS0406__Readout_3prime__RS0406__
GATGATGTAGTAGTAAGGGT A GCACACGGTCTCTGTCAGGCTGATGATCAT A GATGATGTAGTAGTAAGGGT
>PLAUR__ENSMUSG00000046223__608__30__0.6__75.7222__1__Readout_5prime__RS0406__Readout_3prime__RS0406__
GATGATGTAGTAGTAAGGGT A TCCAGAACTGGGCCACCATTGCAGTGGGTG A GATGATGTAGTAGTAAGGGT
>PLAUR__ENSMUSG00000046223__1__30__0.53333__69.977__1__Readout_5prime__RS0406__Readout_3prime__RS0406__
GATGATGTAGTAGTAAGGGT A CCATGGGTTCTTCCTTCACCTCTGCTCTAG A GATGATGTAGTAGTAAGGGT
>PLAUR__ENSMUSG00000046223__1058__30__0.56667__73.3933__1__Readout_5prime__RS0406__Readout_3prime__RS0406__
GATGATGTAGTAGTAAGGGT A ACACACATCCTCAAAGATGGAGCAGGGGGG A GATGATGTAGTAGTAAGGGT
>PLAUR__ENSMUSG00000046223__249__30__0.56667__73.6978__1__Readout_5prime__RS0406__Readout_3prime__RS0406__
GATGATGTAGTAGTAAGGGT A GGAGCCCATGCGGTAACTCATGGTCCTGTT A GATGATGTAGTAGTAAGGGT
>PLAUR__ENSMUSG00000046223__847__30__0.6__74.1961__1__Readout_5prime__RS0406__Readout_3prime__RS0406__
GATGATGTAGTAGTAAGGGT A AGACGTTGAGGTGGGTCGGGAAGGAGTCTG A GATGATGTAGTAGTAAGGGT
>PLAUR__ENSMUSG00000046223__90__30__0.6__75.7351__1__Readout_5prime__RS0406__Readout_3prime__RS0406__
GATGATGTAGTAGTAAGGGT A ACTCTCACACTGCATGCACTGCAGGCCCTG A GATGATGTAGTAGTAAGGGT
>PLAUR__ENSMUSG00000046223__484__30__0.5__70.1461__0.96395__Readout_5prime__RS0406__Readout_3prime__RS0406__
GATGATGTAGTAGTAAGGGT A CCTCATCCTTCAAGCTCCTTTCTGTGCTCT A GATGATGTAGTAGTAAGGGT
>PLAUR__ENSMUSG00000046223__369__30__0.6__74.7595__1__Readout_5prime__RS0406__Readout_3prime__RS0406__
GATGATGTAGTAGTAAGGGT A AGAGGTGCAGGACGCACACTCGAGGTAACG A GATGATGTAGTAGTAAGGGT
>PLAUR__ENSMUSG00000046223__728__30__0.56667__74.2778__1__Readout_5prime__RS0406__Readout_3prime__RS0406__
GATGATGTAGTAGTAAGGGT A AGGCACTGATTCATTGGTCCCCGGCAGTTG A GATGATGTAGTAGTAAGGGT
>PLAUR__ENSMUSG00000046223__788__30__0.6__73.7177__1__Readout_5prime__RS0406__Readout_3prime__RS0406__
GATGATGTAGTAGTAAGGGT A GTGGCGCAGCCTCTTACGGTATAACTCCGG A GATGATGTAGTAGTAAGGGT
>PLAUR__ENSMUSG00000046223__189__30__0.53333__71.2554__1__Readout_5prime__RS0406__Readout_3prime__RS0406__
GATGATGTAGTAGTAAGGGT A CACCACCTCCAGCTCTCTATCATCTTGCCA A GATGATGTAGTAGTAAGGGT
>PLAUR__ENSMUSG00000046223__758__30__0.53333__72.0421__1__Readout_5prime__RS0406__Readout_3prime__RS0406__
GATGATGTAGTAGTAAGGGT A TTTCCCAGCACATCTAAGCCTGTAGCCACC A GATGATGTAGTAGTAAGGGT
>PLAUR__ENSMUSG00000046223__219__30__0.56667__74.4772__1__Readout_5prime__RS0406__Readout_3prime__RS0406__
GATGATGTAGTAGTAAGGGT A GGTCTTTTCGCTGTGGGCACAGCCTCTTGT A GATGATGTAGTAGTAAGGGT
>PLAUR__ENSMUSG00000046223__52__30__0.6__75.6146__0.99169__Readout_5prime__RS0406__Readout_3prime__RS0406__
GATGATGTAGTAGTAAGGGT A GGACACAGGTAGTCGCCAGCAACAGCAGCA A GATGATGTAGTAGTAAGGGT
>PLAUR__ENSMUSG00000046223__934__30__0.6__75.5652__1__Readout_5prime__RS0406__Readout_3prime__RS0406__
GATGATGTAGTAGTAAGGGT A AGGCAATGAGGCTGAGTTGAGCAGGGCCTG A GATGATGTAGTAGTAAGGGT
>PLAUR__ENSMUSG00000046223__638__30__0.5__71.7939__1__Readout_5prime__RS0406__Readout_3prime__RS0406__
GATGATGTAGTAGTAAGGGT A TGGAAGCCATTCGGTGGAAAGCTCTGAAGA A GATGATGTAGTAGTAAGGGT
>PLAUR__ENSMUSG00000046223__1154__30__0.6__74.8191__1__Readout_5prime__RS0406__Readout_3prime__RS0406__
GATGATGTAGTAGTAAGGGT A TATCTCAACTAAGAGGCCCCTGCTGCCCGC A GATGATGTAGTAGTAAGGGT
>PLAUR__ENSMUSG00000046223__698__30__0.56667__73.8986__1__Readout_5prime__RS0406__Readout_3prime__RS0406__
GATGATGTAGTAGTAAGGGT A ATGAGAGACGCCTCTTCGGAGGAACACCCA A GATGATGTAGTAGTAAGGGT
>PLAUR__ENSMUSG00000046223__454__30__0.53333__70.4567__1__Readout_5prime__RS0406__Readout_3prime__RS0406__
GATGATGTAGTAGTAAGGGT A GGAGGGTCACCACTTCAATACAGTGCTCTG A GATGATGTAGTAGTAAGGGT
>PLAUR__ENSMUSG00000046223__1121__30__0.43333__67.3953__1__Readout_5prime__RS0406__Readout_3prime__RS0406__
GATGATGTAGTAGTAAGGGT A CCTTGTTCCAATTCTCTTCTGGTTCATGGA A GATGATGTAGTAGTAAGGGT
>PLAUR__ENSMUSG00000046223__578__30__0.43333__67.6433__1__Readout_5prime__RS0406__Readout_3prime__RS0406__
GATGATGTAGTAGTAAGGGT A TAGTTGCAACACTTCAGGAAGTGAAAGGTC A GATGATGTAGTAGTAAGGGT
>PLAUR__ENSMUSG00000046223__424__30__0.56667__74.1655__1__Readout_5prime__RS0406__Readout_3prime__RS0406__
GATGATGTAGTAGTAAGGGT A TAGGATAGCGGCATTGCAGGCTTTGCTCCC A GATGATGTAGTAGTAAGGGT
>PLAUR__ENSMUSG00000046223__983__30__0.6__74.7439__1__Readout_5prime__RS0406__Readout_3prime__RS0406__
GATGATGTAGTAGTAAGGGT A AGTCAGGTCCAGAGGAGGACGCCCCATAGT A GATGATGTAGTAGTAAGGGT
>PLAUR__ENSMUSG00000046223__159__30__0.6__74.5655__1__Readout_5prime__RS0406__Readout_3prime__RS0406__
GATGATGTAGTAGTAAGGGT A TTCCCGAAGCACGGTAGTCCTGCAGAGGTC A GATGATGTAGTAGTAAGGGT
>PLAUR__ENSMUSG00000046223__233__30__0.53333__71.3926__1__Readout_5prime__RS0406__Readout_3prime__RS0406__
GATGATGTAGTAGTAAGGGT A CTCATGGTCCTGTTGGTCTTTTCGCTGTGG A GATGATGTAGTAGTAAGGGT
>PLAUR__ENSMUSG00000046223__1302__30__0.5__71.7538__1__Readout_5prime__RS0406__Readout_3prime__RS0406__
GATGATGTAGTAGTAAGGGT A AATTCCCTGCTGCTCTCATCTTCCCAAGCT A GATGATGTAGTAGTAAGGGT
>PLAUR__ENSMUSG00000046223__504__30__0.6__74.5324__0.99985__Readout_5prime__RS0406__Readout_3prime__RS0406__
GATGATGTAGTAGTAAGGGT A GCCACAGCCTCGGGTGTAGTCCTCATCCTT A GATGATGTAGTAGTAAGGGT
>PLAUR__ENSMUSG00000046223__263__30__0.53333__73.2602__0.98319__Readout_5prime__RS0406__Readout_3prime__RS0406__
GATGATGTAGTAGTAAGGGT A AGGCTGATGATCATGGAGCCCATGCGGTAA A GATGATGTAGTAGTAAGGGT
>PLAUR__ENSMUSG00000046223__136__30__0.6__74.7115__1__Readout_5prime__RS0406__Readout_3prime__RS0406__
GATGATGTAGTAGTAAGGGT A AGAGGTCCTGGCCCAGAGCACACTCCTCTA A GATGATGTAGTAGTAAGGGT
>PLAUR__ENSMUSG00000046223__297__30__0.6__75.1886__1__Readout_5prime__RS0406__Readout_3prime__RS0406__
GATGATGTAGTAGTAAGGGT A GTTGCAGAGGTTTGTGGCGCACACGGTCTC A GATGATGTAGTAGTAAGGGT
>PLAUR__ENSMUSG00000046223__1075__30__0.53333__72.1755__0.97687__Readout_5prime__RS0406__Readout_3prime__RS0406__
GATGATGTAGTAGTAAGGGT A GAAGACAACACGAGGGCACACACATCCTCA A GATGATGTAGTAGTAAGGGT
>PLAUR__ENSMUSG00000046223__389__30__0.56667__72.0515__1__Readout_5prime__RS0406__Readout_3prime__RS0406__
GATGATGTAGTAGTAAGGGT A CTCTCACAGCTCTGGTCCAAAGAGGTGCAG A GATGATGTAGTAGTAAGGGT
>PLAUR__ENSMUSG00000046223__859__30__0.6__74.2953__1__Readout_5prime__RS0406__Readout_3prime__RS0406__
GATGATGTAGTAGTAAGGGT A AGCAGGAGACAGAGACGTTGAGGTGGGTCG A GATGATGTAGTAGTAAGGGT
>PLAUR__ENSMUSG00000046223__954__30__0.6__74.1375__1__Readout_5prime__RS0406__Readout_3prime__RS0406__
GATGATGTAGTAGTAAGGGT A TCCGAGGGTCAGGAGCAGAGAGGCAATGAG A GATGATGTAGTAGTAAGGGT
>PLAUR__ENSMUSG00000046223__1272__30__0.5__71.7954__1__Readout_5prime__RS0406__Readout_3prime__RS0406__
GATGATGTAGTAGTAAGGGT A AAATGTGACAGTGGGGAGACCCAACCTTGT A GATGATGTAGTAGTAAGGGT
>PLAUR__ENSMUSG00000046223__561__30__0.46667__68.169__0.9269__Readout_5prime__RS0406__Readout_3prime__RS0406__
GATGATGTAGTAGTAAGGGT A GAAGTGAAAGGTCTGGTTGCTATGGAAACC A GATGATGTAGTAGTAAGGGT
>PLAUR__ENSMUSG00000046223__1101__30__0.43333__66.8841__1__Readout_5prime__RS0406__Readout_3prime__RS0406__
GATGATGTAGTAGTAAGGGT A GGTTCATGGAAAAACTGAGGTCCAAAGAAG A GATGATGTAGTAGTAAGGGT
>PLAUR__ENSMUSG00000046223__1042__30__0.6__74.5747__0.97854__Readout_5prime__RS0406__Readout_3prime__RS0406__
GATGATGTAGTAGTAAGGGT A ATGGAGCAGGGGGGAGGGAGTCAAAAGACC A GATGATGTAGTAGTAAGGGT
