# Supplementary material for: Oncogenic and tumor-suppressive forces converge on a progenitor-orchestrated niche to shape early tumorigenesis
Source: bioRxiv. 2025 Jun 12:2025.06.10.656791. Preprint. [Version 1] doi: 10.1101/2025.06.10.656791 (PMC12259082; doi:10.1101/2025.06.10.656791)
Supplement: Supplement 3 — Data S2. Oligonucleotides used for probing select mRNA expression using smFISH. [file media-3.zip › temp_extracted_probes/LOH20211213_OIS_LIF_RS0548_x0_opool.fa]

TGCCTGGCCTCAGCACAAAGGAGAGATCAGAGAGGGTTTGTAAGGTGAATA
GAGTGGGAAGGCAGCGATGAAGCAAGGACCAGAGGGTTTGTAAGGTGAATA
AGTTAGAGGTCCTTCCCCGGGAGGACTCTGAGAGGGTTTGTAAGGTGAATA
GAGGGTTTGTAAGGTGAATAACTTCCATGCTGGTCGAAAGCACGCTGGGTG
GAGGGTTTGTAAGGTGAATAATAAGACGCAGGTAGGTGGTTGCGTTGGGGG
TATTCACCCTCTGTGGGTGTTCGGGCCACCAGAGGGTTTGTAAGGTGAATA
GAGGGTTTGTAAGGTGAATAACGCATAGCAGGAATCTAGGGGGTGCCAGAG
GAGGGTTTGTAAGGTGAATAAAGGGAGAGCAGCAGTGCAAAGGAGAGGCTG
GAGGGTTTGTAAGGTGAATAACTTCCCTGAGACCCTGACCTCAAGTTCTGC
GAGGGTTTGTAAGGTGAATAATGATTTATATACTGGAGCCGTGGTCTCGCA
CAGAAATCTCTCAGACCAACACCCTCATTGAGAGGGTTTGTAAGGTGAATA
GAGGGTTTGTAAGGTGAATAATTACAGGGGTGATGGGAAGAGGGCTCCCTG
GAGGGTTTGTAAGGTGAATAATAAGGACCGCCCTGTTCAGAGCCTGAGAGG
GAGGGTTTGTAAGGTGAATAATGGTCCCTGAGCCTTCAAAGCTGCCAGGTG
GAGGGTTTGTAAGGTGAATAATGGAGGAGACCTTAGATGCAGGCCGTTTTC
CTGGTTCATGAGGTTGCCGTGGCATGGGTGAGAGGGTTTGTAAGGTGAATA
CCACACGGTACTTGTTGCACAGACGGCAAAAGAGGGTTTGTAAGGTGAATA
CCTCTCTAGAAGGCCTGGACCACCACACTTAGAGGGTTTGTAAGGTGAATA
AAGACTCCGGGGTCCTGGCCCACATACCATAGAGGGTTTGTAAGGTGAATA
TGTCCCGTTGCCATGGAAAGATGGGAAGTCAGAGGGTTTGTAAGGTGAATA
AGCCCAGAGAGTCCAAGTCCATACAAATGTAGAGGGTTTGTAAGGTGAATA
TTCCTAAGCCAGAGCTCCAGGGCCTGTCCAAGAGGGTTTGTAAGGTGAATA
GAGGGTTTGTAAGGTGAATAATGGTTCTGGGATGCTGGGCAACTGATGGAG
CGGGGAATTAACTTTGCCATTTAAAGCACCAGAGGGTTTGTAAGGTGAATA
GAGGGTTTGTAAGGTGAATAAGGTTGCTTGAGTCGGGATCAAGGACACAGA
GAGGGTTTGTAAGGTGAATAATCTGGTCCCCTTCAAGTACCTTTGCGACCT
GAGGGTTTGTAAGGTGAATAATAGAAGCTAACCGAGTTCGTCAGGCTTTGA
GAGGGTTTGTAAGGTGAATAAGTTCTCAGGGGTTGAGAAGCAGATGAGAGC
CTGGTGACCTAGACTCTTCCATCTGACAGTAGAGGGTTTGTAAGGTGAATA
GAGGGTTTGTAAGGTGAATAAGTGAGTACCTGGAAATCCCTGGGGTCTGCC
GAGGGTTTGTAAGGTGAATAACACTTCCCAGCCCTTTGCTGTCTGCTGTAG
CAGAGAGACAAACTGGCCCAGCTTTTTCTGAGAGGGTTTGTAAGGTGAATA
GAGGGTTTGTAAGGTGAATAAGTGAAAGATGTCAGGTGAGCAACTACCTGC
GAGGGTTTGTAAGGTGAATAAAGCTCTGTAGTCAGCCACTGCCCCAGCTTG
GAGGGTTTGTAAGGTGAATAAAGTGGGAGACAGAGGAGCTAGCCAGCTCTC
CTGGGGAGTCATCCGAATGCAGACAGCCATAGAGGGTTTGTAAGGTGAATA
AGTAACTTTGTCGCTGACACGCGTGGCCCCAGAGGGTTTGTAAGGTGAATA
GAGGGTTTGTAAGGTGAATAATCACGGCAGTGGGGTTCAGGACCTTCTGGT
GAGGGTTTGTAAGGTGAATAACAAACCCCAGCACATTTTGAGCCCCCTCCC
GAGGGTTTGTAAGGTGAATAAGAGCCATTCACTTCATTATGAATGGTGCAC
TTAGAGAGTGACAGAGAAAGGTGCAAAACCAGAGGGTTTGTAAGGTGAATA
AGATTCCATCATGGCCCAGCCCAGAGTGCAAGAGGGTTTGTAAGGTGAATA
GTTGTTGGGAAACGGCTCCCCTTGAGCTGTAGAGGGTTTGTAAGGTGAATA
GAAGTGATGACAAAGCCCAACAGGCCCCAGAGAGGGTTTGTAAGGTGAATA
GAGGGTTTGTAAGGTGAATAATCACCTCTAGGTCCAGCTGGCAGACCCCAA
ATCATTTCCCTTCTGAAGCCGCTACCATGCAGAGGGTTTGTAAGGTGAATA
GAGGGTTTGTAAGGTGAATAAGCCATTGAGCTGTGCCAGTTGATTCTTGAT
CTCTAAGCCTGAACTCTCTCATCCAACTCAAGAGGGTTTGTAAGGTGAATA
GAGGGTTTGTAAGGTGAATAATCTGCTTCCCTCTCCTCCTGAGGCTCCTCT
GAGGGTTTGTAAGGTGAATAAAGATGATGGTGACTCTGTAGGGGTCTAGGA
CAGTAAGGGCACAATCCCTGCGGCCAAGACAGAGGGTTTGTAAGGTGAATA
GAGGGTTTGTAAGGTGAATAACAACTGGAAGCTGGCCGCTGTGCTTCTGTG
GATGTTTCAGCACTCCTCAGCTACGATTTGAGAGGGTTTGTAAGGTGAATA
GAGGGTTTGTAAGGTGAATAATTCAGGGTGACACCATCGTTGTTGGGCCCC
GAGGGTTTGTAAGGTGAATAAAGGCCAAGTCCCTTCCAAAGGAAAGGAAAG
ACAACTTGTGCAGCTTGTTCATACACCCAGAGAGGGTTTGTAAGGTGAATA
TTAGCTCTCTCACATCCCAACCAAGCCTTCAGAGGGTTTGTAAGGTGAATA
GAGGGTTTGTAAGGTGAATAACTGGATCAAACACAGCACTCTGGGCCTCAT
TCTCCTTGCTGCATCTATGGTTCCAGGCCTAGAGGGTTTGTAAGGTGAATA
TAAAAGGATTCCTTCTGGATCCCAGTCCCCAGAGGGTTTGTAAGGTGAATA
CCCTTTTTCTCTGGTCCAGACACACTACCTAGAGGGTTTGTAAGGTGAATA
CCCACAGGGTACATTCATCAAAGAGGAATTAGAGGGTTTGTAAGGTGAATA
TGATTTGACCCATGAGCTGCACCTGTAACAAGAGGGTTTGTAAGGTGAATA
ATCGGATTCCCTGCCTGGGAGCCCAGACATAGAGGGTTTGTAAGGTGAATA
GAGGGTTTGTAAGGTGAATAACCGATACAGCTCCACCAACTTGGTCTTCTC
GCACATTGCTGAGGAGGCCCCTCATGACGTAGAGGGTTTGTAAGGTGAATA
GAGGGTTTGTAAGGTGAATAAGGGGACCCTGACACCCTAAAAGTGAGTCAC
GAGGGTTTGTAAGGTGAATAACCATTTCTAGCTGGTGCTGGGCTGTATAGA
TTCTCCATGCTCCAGGGACCCAAGACAGCCAGAGGGTTTGTAAGGTGAATA
GAGGGTTTGTAAGGTGAATAAGCCCTCCACAGTCTGCACAGTTGTCCAGTC
GACAAAGAGACAGAGACACAGAGACAGACAAGAGGGTTTGTAAGGTGAATA
GAGGGTTTGTAAGGTGAATAACAGCTTGGAGAAGGGCAGCCAGTCCTGAGA
GAGGGTTTGTAAGGTGAATAACCCTAAAGTCTGTTTTCCCCAAAGGCTCAA
GAGGGTTTGTAAGGTGAATAACAAAGTTTCTCTGAGAGACAGCAAAGGACC
GAGGGTTTGTAAGGTGAATAATGTCATGTTAGGCGCACATAGCTTTTCCAC
GTCCCTCAGTCCATGGTACATTCAAGACCTAGAGGGTTTGTAAGGTGAATA
GCTGTGGCATCATCTTGGCTTTTAGACAAAAGAGGGTTTGTAAGGTGAATA
AGCTCCCATGGAAGGAGCCTCATACCATTTAGAGGGTTTGTAAGGTGAATA
AGCAGCCCCGTTTTGCATTTAACAATGTCCAGAGGGTTTGTAAGGTGAATA
GAGGGTTTGTAAGGTGAATAATCTCTCTGGATAAACTGCAAAATGCCCCAT
AATAGACAAGAGTGGGGGGAGGGGGGCAGAAGAGGGTTTGTAAGGTGAATA
GAGGGTTTGTAAGGTGAATAAAGTGAGTGAGAGTGAGTGAGTGAGTGAGTG
GAGGGTTTGTAAGGTGAATAAAGCTCAGTGGGACAAAACAACAAGAAACTG
GCGTGAAGCAGAATCCCACTGCTGAACTGCAGAGGGTTTGTAAGGTGAATA
ATTGGTCAGGGAGGCGCTCAGGTATGCGACAGAGGGTTTGTAAGGTGAATA
TGAGCCTGACGCAGCAACAGGAGTACGGTGAGAGGGTTTGTAAGGTGAATA
GAGGGTTTGTAAGGTGAATAAGCTGCCTTGCTCCTTCCCTGACTCCTAGAC
GAGGGTTTGTAAGGTGAATAAAGGAAGGAATCAGTTTTGCCCAAGGTTCCA
GAGGGTTTGTAAGGTGAATAAACTATGCTCGGTGGAAGTCAATGCTTCCAG
CAAGCAAGGGGCTGAGTGAGTGAGTGAGTGAGAGGGTTTGTAAGGTGAATA
GAGGGTTTGTAAGGTGAATAAGGGTACCCTTCCACCCACAAAACTTATAAA
AGCTCTGCCTATGGAAGTTTCAACTTTGCCAGAGGGTTTGTAAGGTGAATA
