# Supplementary material for: Oncogenic and tumor-suppressive forces converge on a progenitor-orchestrated niche to shape early tumorigenesis
Source: bioRxiv. 2025 Jun 12:2025.06.10.656791. Preprint. [Version 1] doi: 10.1101/2025.06.10.656791 (PMC12259082; doi:10.1101/2025.06.10.656791)
Supplement: Supplement 3 — Data S2. Oligonucleotides used for probing select mRNA expression using smFISH. [file media-3.zip › temp_extracted_probes/LOH20210622_MDM2_RS0584_x1_opool.fa]

TGGGAGGATTGAGATGAGTTAGGATCTCCTTCTAGATGAGGTAGACAGTCTATGGGAGGATTGAGATGAGTT
TGGGAGGATTGAGATGAGTTATCCACGCTAAACTGATCAGAAACTGAATCCATGGGAGGATTGAGATGAGTT
TGGGAGGATTGAGATGAGTTAATGAAGGTTTCTCTTCTGGTGGCGCTTGCAATGGGAGGATTGAGATGAGTT
TGGGAGGATTGAGATGAGTTAGTGAGCAGGTCAGCTAGTTGAAGTAAGTTAATGGGAGGATTGAGATGAGTT
TGGGAGGATTGAGATGAGTTAGGCTCTTTAGCATCATTCTCTGTCAGCTTTATGGGAGGATTGAGATGAGTT
TGGGAGGATTGAGATGAGTTAAAGCAGAGTTCTGTGACGAGCGCCCCCTACATGGGAGGATTGAGATGAGTT
TGGGAGGATTGAGATGAGTTACCCCTATGACAAAAAGCTGAAAATGCTGGAATGGGAGGATTGAGATGAGTT
TGGGAGGATTGAGATGAGTTAAACAATGCTGCTGGAAGTCGATGGTTGGGAATGGGAGGATTGAGATGAGTT
TGGGAGGATTGAGATGAGTTAGCACAATCATTTGGATTGGCTGTCTGCACAATGGGAGGATTGAGATGAGTT
TGGGAGGATTGAGATGAGTTACTTCCAAAGTCCTTCCAAGCGGAGATTATTATGGGAGGATTGAGATGAGTT
TGGGAGGATTGAGATGAGTTAGCAGGTGCCTTTACTGGCTGAGTCTTCTCTATGGGAGGATTGAGATGAGTT
TGGGAGGATTGAGATGAGTTAGGATCAAATGTGTGTCAGTGGGTGTACACAATGGGAGGATTGAGATGAGTT
TGGGAGGATTGAGATGAGTTAGTCCAGCATCTTTTGCAGTGTGATGGAAGGATGGGAGGATTGAGATGAGTT
TGGGAGGATTGAGATGAGTTATAAATCGGGACTGAAGCTGCCCAGGCTGCCATGGGAGGATTGAGATGAGTT
TGGGAGGATTGAGATGAGTTATCTCTGTGGACTCGCTGCTGCTGCTGCTACATGGGAGGATTGAGATGAGTT
TGGGAGGATTGAGATGAGTTAGTGCATCCATTTGAAGATCAGGGAACAACTATGGGAGGATTGAGATGAGTT
TGGGAGGATTGAGATGAGTTAGCTGACGTCTGCTCTCACTCAGCGATGTGCATGGGAGGATTGAGATGAGTT
TGGGAGGATTGAGATGAGTTAGATGGCATTCAGGGAGAAGCTAGATTCCACATGGGAGGATTGAGATGAGTT
TGGGAGGATTGAGATGAGTTAAGGCGCTTCTACCAGCCTCAGGCTTTTCAAATGGGAGGATTGAGATGAGTT
TGGGAGGATTGAGATGAGTTAACCACCAGGAACCACGGAGCTGAGGCAAAAATGGGAGGATTGAGATGAGTT
TGGGAGGATTGAGATGAGTTAAAGGATCCTTCAGATCACTCCCACCTTCAGATGGGAGGATTGAGATGAGTT
TGGGAGGATTGAGATGAGTTACGCCTCCTATTCAAATGCTGTCACGTGGGAATGGGAGGATTGAGATGAGTT
TGGGAGGATTGAGATGAGTTAGCAGCCCACAACTCACACATTTTAGATTACATGGGAGGATTGAGATGAGTT
TGGGAGGATTGAGATGAGTTATCCAGTCTTGCCGTGAACAATGCAGCCATTATGGGAGGATTGAGATGAGTT
TGGGAGGATTGAGATGAGTTAGCAGGAGATGGAAAGGACTTCTCACATACAATGGGAGGATTGAGATGAGTT
TGGGAGGATTGAGATGAGTTATACTTCCCGCGCATCTTCCGACCCTTCACGATGGGAGGATTGAGATGAGTT
TGGGAGGATTGAGATGAGTTAATAGTCGTCACTCTCCTGGGACAGGGGCGTATGGGAGGATTGAGATGAGTT
TGGGAGGATTGAGATGAGTTACTGGGCAGGGCTTGTTTCTTTTTTTTAGCTATGGGAGGATTGAGATGAGTT
TGGGAGGATTGAGATGAGTTAAGCTCGTGCCCTTCGTCACTCAGGCTGTAAATGGGAGGATTGAGATGAGTT
TGGGAGGATTGAGATGAGTTAGTTGGTATTGCACATTGGCCTGGAGGCCCGATGGGAGGATTGAGATGAGTT
TGGGAGGATTGAGATGAGTTAGCTGCTTCTCGTCATATAACCTCTTAGTCAATGGGAGGATTGAGATGAGTT
TGGGAGGATTGAGATGAGTTATTTCCTGTGCTCCTTCACAGAGAAACTCGGATGGGAGGATTGAGATGAGTT
TGGGAGGATTGAGATGAGTTAGCCCTTGATGAGGAAGGTCCACCATCATCTATGGGAGGATTGAGATGAGTT
TGGGAGGATTGAGATGAGTTAAGTCTTTCTGAATGGGCTGGTTTCTAAACCATGGGAGGATTGAGATGAGTT
TGGGAGGATTGAGATGAGTTAGCTCATCTGTGTTCTCTTCTGTCTCACTAAATGGGAGGATTGAGATGAGTT
TGGGAGGATTGAGATGAGTTAGCTCCAACGGACTTTAACAACTTCAAAAGCATGGGAGGATTGAGATGAGTT
TGGGAGGATTGAGATGAGTTAGCTTGCAGCACCCTCGGTAGACACAGACATATGGGAGGATTGAGATGAGTT
TGGGAGGATTGAGATGAGTTACCTGGGACAAACTGCAACACTTGTGCCACAATGGGAGGATTGAGATGAGTT
TGGGAGGATTGAGATGAGTTAGGAGTGTTCTTGTTCTTGTCTCTGAAGCTTATGGGAGGATTGAGATGAGTT
TGGGAGGATTGAGATGAGTTAGGGAAGAGGCCTATTATGAACCAGGAGATTATGGGAGGATTGAGATGAGTT
TGGGAGGATTGAGATGAGTTACTCTTGTTCCGAAGCTGGAATCTGTGAGGTATGGGAGGATTGAGATGAGTT
TGGGAGGATTGAGATGAGTTATCAGGCACATCCAAGCCTTCTTCTGCCTGAATGGGAGGATTGAGATGAGTT
TGGGAGGATTGAGATGAGTTATTATCGTCTGGAAGCCAGTTCTCACGAAGGATGGGAGGATTGAGATGAGTT
TGGGAGGATTGAGATGAGTTAACTCTCGTCTTTGTCCTGCGTTTCCTCCTTATGGGAGGATTGAGATGAGTT
TGGGAGGATTGAGATGAGTTACAGCTAAGGAAATCTCAGGATCTCCTTCAAATGGGAGGATTGAGATGAGTT
TGGGAGGATTGAGATGAGTTAGACTCCAAACACATCTCCTAGGAGATCATTATGGGAGGATTGAGATGAGTT
TGGGAGGATTGAGATGAGTTAGAACTGGTTCACTCTTCCTGGGGGTTCCAAATGGGAGGATTGAGATGAGTT
TGGGAGGATTGAGATGAGTTAGCCTTCTCCTCGCTGTCCTCCTCAGCACATATGGGAGGATTGAGATGAGTT
TGGGAGGATTGAGATGAGTTATCTTCCGAGTCCAGAGACTCAACTTCAAATATGGGAGGATTGAGATGAGTT
TGGGAGGATTGAGATGAGTTATAGCCTAAGTACAGGCCTGAAACATAGGCAATGGGAGGATTGAGATGAGTT
TGGGAGGATTGAGATGAGTTAATGGTCGCTCCAGAGCTCGAGCGACGAGAAATGGGAGGATTGAGATGAGTT
TGGGAGGATTGAGATGAGTTACAACTCTTTCACGCTTTCTTGGCTGCTATAATGGGAGGATTGAGATGAGTT
TGGGAGGATTGAGATGAGTTAACCCAGGCTCGGATCAAAGGACAGGGACCTATGGGAGGATTGAGATGAGTT
TGGGAGGATTGAGATGAGTTACTATCCTTCGCTTCCTCTACCTTACAGTTTATGGGAGGATTGAGATGAGTT
TGGGAGGATTGAGATGAGTTACAGAGTCTTGCTGACTTACAGCCACTAAATATGGGAGGATTGAGATGAGTT
TGGGAGGATTGAGATGAGTTACTTTGCACACGTGAAACATGACATGAGGTGATGGGAGGATTGAGATGAGTT
TGGGAGGATTGAGATGAGTTATTTAGGCCGCCCCTGGCAGATCACACATGGATGGGAGGATTGAGATGAGTT
TGGGAGGATTGAGATGAGTTAACGCCATCGTCAAGATCCTGATGCGAGGGCATGGGAGGATTGAGATGAGTT
TGGGAGGATTGAGATGAGTTAACCCGATAGACCTCATCATCCTCATCTGAGATGGGAGGATTGAGATGAGTT
TGGGAGGATTGAGATGAGTTAGTGTGTTTTCACTTACATACCACCAGATGCATGGGAGGATTGAGATGAGTT
TGGGAGGATTGAGATGAGTTAGCTGAGTTTTCCAGTTTGGCTTTTTCAGAGATGGGAGGATTGAGATGAGTT
TGGGAGGATTGAGATGAGTTAGTATCGCTTTCTCCTGTCTGATAGACTGTGATGGGAGGATTGAGATGAGTT
TGGGAGGATTGAGATGAGTTAGGAGGATTCATTTCATTGCATGAGGTACACATGGGAGGATTGAGATGAGTT
TGGGAGGATTGAGATGAGTTACACACTCGAGGCAGAAATACCAACCAGAGTATGGGAGGATTGAGATGAGTT
TGGGAGGATTGAGATGAGTTATGATCCAGGCAATCACCAGAATGCTCACTTATGGGAGGATTGAGATGAGTT
TGGGAGGATTGAGATGAGTTACATGCCTTTAAAACTGTGTGTGTGTGTGTGATGGGAGGATTGAGATGAGTT
TGGGAGGATTGAGATGAGTTAATCCTGATGCGAGGGCGTCTCTGTGGACTCATGGGAGGATTGAGATGAGTT
TGGGAGGATTGAGATGAGTTATAGTGTAAGTGTCGTTTTGCGCTCCAACGGATGGGAGGATTGAGATGAGTT
TGGGAGGATTGAGATGAGTTACAATGCAGCCATTTTTAGGCCGCCCCTGGCATGGGAGGATTGAGATGAGTT
TGGGAGGATTGAGATGAGTTAGCTGAAAATGCTGGAAAATAAGGCGTGTGTATGGGAGGATTGAGATGAGTT
TGGGAGGATTGAGATGAGTTATTAGACGTGACCCTTCAATCAAAGGGAAGAATGGGAGGATTGAGATGAGTT
TGGGAGGATTGAGATGAGTTACTGGCAGATCACACATGGTTCGATGGCATTATGGGAGGATTGAGATGAGTT
TGGGAGGATTGAGATGAGTTAATCAGAAACTGAATCCTGATCCAGGCAATCATGGGAGGATTGAGATGAGTT
TGGGAGGATTGAGATGAGTTAATGACATGAGGTGTCCAGTCTTGCCGTGAAATGGGAGGATTGAGATGAGTT
TGGGAGGATTGAGATGAGTTAGATCAGGGAACAACTTTGTGGAACTGGTTCATGGGAGGATTGAGATGAGTT
TGGGAGGATTGAGATGAGTTACTTACATACCACCAGATGCAATTCATGCCTATGGGAGGATTGAGATGAGTT
TGGGAGGATTGAGATGAGTTAACACATGGTTCGATGGCATTCAGGGAGAAGATGGGAGGATTGAGATGAGTT
TGGGAGGATTGAGATGAGTTAATCTCCCTCAGCTCACACAGACCCAGGCTCATGGGAGGATTGAGATGAGTT
TGGGAGGATTGAGATGAGTTAGTACTTCTGTAGCCCTTGATGAGGAAGGTCATGGGAGGATTGAGATGAGTT
TGGGAGGATTGAGATGAGTTAGAGGTACACTTCCAATAGTCAGCTAAGGAAATGGGAGGATTGAGATGAGTT
TGGGAGGATTGAGATGAGTTACACCATCATCTGCAGGAGATGGAAAGGACTATGGGAGGATTGAGATGAGTT
TGGGAGGATTGAGATGAGTTACCCTTCAATCAAAGGGAAGAGGCCTATTATATGGGAGGATTGAGATGAGTT
TGGGAGGATTGAGATGAGTTACCCCGGAGGCCCCGTTAACAAAGCAGAGTTATGGGAGGATTGAGATGAGTT
TGGGAGGATTGAGATGAGTTAGTTTCCTCCTTCAACTCTTTCACGCTTTCTATGGGAGGATTGAGATGAGTT
TGGGAGGATTGAGATGAGTTATGAACAATACACAATGTGCTGCTGCTTCTCATGGGAGGATTGAGATGAGTT
TGGGAGGATTGAGATGAGTTAACCAGAATGCTCACTTACGCCATCGTCAAGATGGGAGGATTGAGATGAGTT
TGGGAGGATTGAGATGAGTTAGGATCTCCTTCAAAAGAGTCTGTATCGCTTATGGGAGGATTGAGATGAGTT
TGGGAGGATTGAGATGAGTTACTAGATTCCACACTCTCGTCTTTGTCCTGCATGGGAGGATTGAGATGAGTT
TGGGAGGATTGAGATGAGTTATCTCTGTCAGCTTTTTGCCATCAGGCACATATGGGAGGATTGAGATGAGTT
