# Supplementary material for: Oncogenic and tumor-suppressive forces converge on a progenitor-orchestrated niche to shape early tumorigenesis
Source: bioRxiv. 2025 Jun 12:2025.06.10.656791. Preprint. [Version 1] doi: 10.1101/2025.06.10.656791 (PMC12259082; doi:10.1101/2025.06.10.656791)
Supplement: Supplement 3 — Data S2. Oligonucleotides used for probing select mRNA expression using smFISH. [file media-3.zip › temp_extracted_probes/Senescence20210901_ADGRE1_RS0708_x0_opool.fa]

GAGATTAGAGATGAGTTGGAAGAAGAGGATCCTTTTGCAGTTGAAGTTTCC
TCTCACAGCCCGAGGGTGTCCATCTCCCATAGAGATTAGAGATGAGTTGGA
AATGGCCTTGAAGGTCAGCAACCTCGTGTCAGAGATTAGAGATGAGTTGGA
GAGATTAGAGATGAGTTGGAAGGGGCACTTTTGTTCTCACAGGTATTATCA
CTGCGCAGAGAAAATTATCCAAACTTCCCAAGAGATTAGAGATGAGTTGGA
GAGATTAGAGATGAGTTGGAACCTGGTTGACAGGTACAGCTGTAGCTTCCC
GAGATTAGAGATGAGTTGGAAAGACTGTGTGTGTCTCGGATGCTTCCACAA
AAGGCAAGACATACCAGGGAGATGACTGTAAGAGATTAGAGATGAGTTGGA
GGATGGCATAGATGACAGTAAAATCCCAGAAGAGATTAGAGATGAGTTGGA
GAGATTAGAGATGAGTTGGAAGAGGGTATCAGAAGAGCAGCTAACATGGTG
GAGATTAGAGATGAGTTGGAACACCTTCAGGTTTCTCACCATCAGGAAGAG
AATGGTGAACAGGTATGCCATGATGCTTGCAGAGATTAGAGATGAGTTGGA
GAGATTAGAGATGAGTTGGAAGCAGGCGAGGAAAAGATAGTGTAGGAATCC
GAGATTAGAGATGAGTTGGAACCCATCTGTACATCCCACTGAAGCCCCAGA
AGTCTGGGAATGGGAGCTAAGGTCAGTCTTAGAGATTAGAGATGAGTTGGA
GAGATTAGAGATGAGTTGGAAGCCTTCTGGATCCATTTGAAAGTCAGGGAG
TTCTTCTCCCCGGTCACAGTGCCACCAACAAGAGATTAGAGATGAGTTGGA
GAGATTAGAGATGAGTTGGAACTTGGCCAAGAAGAGACACACACAAAGATG
GAGATTAGAGATGAGTTGGAACACAGGATTCGTCCAGGCCCTGGAACATTG
GACTGGCCATCTTCAAAGAAGCGTTCATTTAGAGATTAGAGATGAGTTGGA
GAGATTAGAGATGAGTTGGAAGAAGATGAAAGCCCCCTGCAGACTGTTGAT
CCATCGTAAGCTCCCCAGAAGCCATGATGAAGAGATTAGAGATGAGTTGGA
CATCACTGCCTCCACTAGCATCCAGAAGAAAGAGATTAGAGATGAGTTGGA
CTCGAGTCACACATTCATCTTCATCTTCACAGAGATTAGAGATGAGTTGGA
GAGATTAGAGATGAGTTGGAACCAGGATATTGGTGCAGACTGAGTTAGGAC
GAGATTAGAGATGAGTTGGAACCCACATGGCTGATGATATACAAGGAGAAT
GAGATTAGAGATGAGTTGGAAGGAGCTTCATAGTTGTAAGGCACAAAAGAC
GAATCCAGTCTTTCCCAGTGGAAGAAGAGAAGAGATTAGAGATGAGTTGGA
GAGATTAGAGATGAGTTGGAAACAGAGTTAGAGCAGTTGGAATACTTAGGG
AGATGCAAAGCCAGGGTGGCAAGTGCAGAAAGAGATTAGAGATGAGTTGGA
GAGATTAGAGATGAGTTGGAAAGGTGCAGTAATAACTGTCTGTGGTGTCAG
CCAGGAGCAGCCCAAGATGAAAATCTGGGCAGAGATTAGAGATGAGTTGGA
GAGATTAGAGATGAGTTGGAACCTGGTGAGGAGTTTCTTATATTCATCCCG
GATCATGCAGACAGGCCCCAGGAAACTCCAAGAGATTAGAGATGAGTTGGA
TGGATCTTGGGTGCACTCATCAATATCTTCAGAGATTAGAGATGAGTTGGA
AACCATGTGGTCGCTTGCTCCAGCACGAGGAGAGATTAGAGATGAGTTGGA
AGCCTCTAAGACAGCTGCACTTGGCTCTCCAGAGATTAGAGATGAGTTGGA
GCAGCCACAGATGTAGGAGCCTGGTACATTAGAGATTAGAGATGAGTTGGA
TGTGGCAGGTTGCATGTTCAGGGCAAACGTAGAGATTAGAGATGAGTTGGA
CGCAATGATGGCACAAGCCGTCTGGTTGTCAGAGATTAGAGATGAGTTGGA
GAGATTAGAGATGAGTTGGAAGCCCTCCTCCACTAGATTCAAGTCCTGAGT
GGTGCAGACAGAATTCAGTCCACATTGTAAAGAGATTAGAGATGAGTTGGA
GAGATTAGAGATGAGTTGGAACAGCATCTTGATGTTGCGAGAGCTGAAATA
GAGATTAGAGATGAGTTGGAAAGTCTTGTCTATACCGGTGAGGAAGAGAAT
GAGATTAGAGATGAGTTGGAACTTGAGTTTAGAGACTTCTGAGCTGACACT
GAGATTAGAGATGAGTTGGAAACACTTGTAGCTGCACTCTGTAAGGACACT
GAGATTAGAGATGAGTTGGAATCCGTCTGAATCATCTGACTGGCATTCCCA
GAGATTAGAGATGAGTTGGAAGTACCGTTGAAATAGGACGTGCTCTTTTCA
GAGATTAGAGATGAGTTGGAAGTCCATTGCTGGACAGGAAGCCTCGTTTAC
GAGATTAGAGATGAGTTGGAATAGCCAAGTTTGCCATCCGGTTACAGCTGC
CCTGCCCTGCACTGCTTGGCATTGCTGTATAGAGATTAGAGATGAGTTGGA
GAGATTAGAGATGAGTTGGAAGAGTTAGTCTGTGTTTACTGCTTGATGGGT
GAGATTAGAGATGAGTTGGAATGCAGGTGGCATAAGCTGGGCAAGTGGTAG
GCGATTATGCATCCCATAGCCCCGTGGCTGAGAGATTAGAGATGAGTTGGA
GAGATTAGAGATGAGTTGGAACCACATCAGTGTTCCAGGAGACACAGATAG
TGGAAGCCCATAGCCAAAGGCACAGAGGTGAGAGATTAGAGATGAGTTGGA
GAGATTAGAGATGAGTTGGAATATCTTGACACTCATTCACACCACCAAGTG
GGACATGTGTCATCACACTCATCGATATCTAGAGATTAGAGATGAGTTGGA
GAGATTAGAGATGAGTTGGAACAAGGGGCCAATCTGGAAAATGCCCAGCAC
GAGATTAGAGATGAGTTGGAAGATAAACCCCGTCTCTGTATTCAACCAGCA
CCCTCTGGCTGCCAAGTTAATGGACTCATTAGAGATTAGAGATGAGTTGGA
CACAAGGTGAGTCACTTTGAAGACATTCGTAGAGATTAGAGATGAGTTGGA
GAGATTAGAGATGAGTTGGAAGTAGCTCCCAATAGTGTTGGTACATGATGA
GAGATTAGAGATGAGTTGGAATACAATTCCCATCTGCCGGATGGCCAAGGA
GAGATTAGAGATGAGTTGGAACCTGGAGTTTGGTTCCATCTATCCATGTTT
GAGATTAGAGATGAGTTGGAATCTGAAAAGTTGGCAAAGAGAATCCAGCTG
GAGATTAGAGATGAGTTGGAAGCAAGAAAGGATGTTAACCCATCTTGGAAG
GAGATTAGAGATGAGTTGGAAGCAGAGCTTCTGCCTCAGAACCCACAGTGT
CCAGGCAAGGAGGACAGAGTTTATCGTGATAGAGATTAGAGATGAGTTGGA
TTGAATTCCTGGAGCACTCATCCACATCTTAGAGATTAGAGATGAGTTGGA
CACAAGTGTACAGAAGGAAGCATAACCAAGAGAGATTAGAGATGAGTTGGA
GAGATTAGAGATGAGTTGGAAGCTGGAGGGTATAGATAATAGGCTTGGAGA
GAGATTAGAGATGAGTTGGAAATCCTGTGTTTCTCCTTGGTGCATGAAACT
TGATGCAAATGAAGGTGGGACCACAGAGAGAGAGATTAGAGATGAGTTGGA
CAGGTGCATGTAGGTATTGTGGTTCTGAACAGAGATTAGAGATGAGTTGGA
GAACACCACAAGAAAGTGCATAGGAAACACAGAGATTAGAGATGAGTTGGA
GAGATTAGAGATGAGTTGGAACTAGGTCTTTGAAATTCAGCTGTCCATTGC
GAGATTAGAGATGAGTTGGAAACACGGGAATTCATCCTCAGCTTCCGGAAG
GAGATTAGAGATGAGTTGGAATGCACGTACAATAATAGCTTCCGAGAGTGT
GAGATTAGAGATGAGTTGGAATGTGGCAGTCATTCAATGAAGAAAGCCTTC
TGTGTGCAAATGAGACAAAAGCCACTCCTGAGAGATTAGAGATGAGTTGGA
AGAGGAGCAGCCAAAAGCCCCACATCGTACAGAGATTAGAGATGAGTTGGA
GAGATTAGAGATGAGTTGGAATACCTGACGGTTGAGCAGACAGTGAATGAG
GAGATTAGAGATGAGTTGGAACAGATCCCAATTGTCAGACACTCATCAACA
GAGATTAGAGATGAGTTGGAAGGCATGAGCAGCTGTAGGATCCCAGAGTGT
GAGATTAGAGATGAGTTGGAATACAGAAGCAGAGATTATGACCACCAGGAC
CTGCTCACTTTGGAGTATCAAGTCTTCCTTAGAGATTAGAGATGAGTTGGA
GAGATTAGAGATGAGTTGGAAGGGCCCCTGTAGATACTGATTCTTTGATTA
ATTCCACTCCTGGGCCTTGAAAGTTGGTTTAGAGATTAGAGATGAGTTGGA
CTCCTTGCACTCTTCATTGATGACTTTGCTAGAGATTAGAGATGAGTTGGA
CTTTCCACAGTCTCCAGCAAGATGGTGCCCAGAGATTAGAGATGAGTTGGA
AGCACGACACAGCAGGAAGGTGGCTATGGCAGAGATTAGAGATGAGTTGGA
