# Supplementary material for: Oncogenic and tumor-suppressive forces converge on a progenitor-orchestrated niche to shape early tumorigenesis
Source: bioRxiv. 2025 Jun 12:2025.06.10.656791. Preprint. [Version 1] doi: 10.1101/2025.06.10.656791 (PMC12259082; doi:10.1101/2025.06.10.656791)
Supplement: Supplement 3 — Data S2. Oligonucleotides used for probing select mRNA expression using smFISH. [file media-3.zip › temp_extracted_probes/LOH20210524_RIKALLELE_RS0083_x0_opool.fa]

TGTTTTTCAAAGGAAAACCACGTCCCCGTGATAGGAAATGGTGGTAGTGTA
TGGCGAGAGGGGAAAGACCCCTAGGAATGCATAGGAAATGGTGGTAGTGTA
GTTCGGGGGGCCTAGACGTTTTTTAACCTCATAGGAAATGGTGGTAGTGTA
TAGGGAGGTCGCAGTATCTGGCCACAGCCAATAGGAAATGGTGGTAGTGTA
TTGTAGATGAGGCAGCCGTCCTGGAGGCTGATAGGAAATGGTGGTAGTGTA
GACTAAACACATGTAAAGCATGTGCACCGAATAGGAAATGGTGGTAGTGTA
CGGCCTCCTTGATTCTTTCCAGTCTTCTGTATAGGAAATGGTGGTAGTGTA
CATGTGAAGCCCTCGGGGAAGGACTGCTTAATAGGAAATGGTGGTAGTGTA
TATCCTCGACGGATCGGCCGCTCATCTGTGATAGGAAATGGTGGTAGTGTA
AACATATAGACAAACGCACACCGGCCTTATATAGGAAATGGTGGTAGTGTA
CTTTAGCTGTTTCTCCAGGCCACATATGATATAGGAAATGGTGGTAGTGTA
GAGCGAGTTTCCTTGTCGTCAGGCCTTCGAATAGGAAATGGTGGTAGTGTA
GGGAGAAGCCTTGCTGACACAGGAACGCGAATAGGAAATGGTGGTAGTGTA
CGTCAAGGGCATCGGCTGGGAGCATGTCTAATAGGAAATGGTGGTAGTGTA
TTCAAGAAGCTTCCAGAGGAACTGCTTCCTATAGGAAATGGTGGTAGTGTA
TCGTCAAGAAGACAGGGCCAGGTTTCCGGGATAGGAAATGGTGGTAGTGTA
CCTCGTGCTGCTCGACGTAGGTCTCTTTGTATAGGAAATGGTGGTAGTGTA
TCACGACATTCAACAGACCTTGCATTCCTTATAGGAAATGGTGGTAGTGTA
CTGTTGGGCGGGTGCCGAGATGCACTTTAGATAGGAAATGGTGGTAGTGTA
AATACGCTTGAGGAGAGCCATTTGACTCTTATAGGAAATGGTGGTAGTGTA
CGTTTATGACTTTGCTCTTGTCCAGTCTACATAGGAAATGGTGGTAGTGTA
TGCAAAGGGTCGCTACAGACGTTGTTTGTCATAGGAAATGGTGGTAGTGTA
CATGTACAGCTTCATGTGCATGTTCTCCTTATAGGAAATGGTGGTAGTGTA
AGTGTTTTCTTCTGCATCACAGGGCCGTTGATAGGAAATGGTGGTAGTGTA
GGCCCCAGATCAGATCCCATACAATGGGGTATAGGAAATGGTGGTAGTGTA
TAGCCAGGATGTCGAAGGCGAAGGGGAGAGATAGGAAATGGTGGTAGTGTA
TACCGACACCATTGAGTAATTCCAGAGCTCATAGGAAATGGTGGTAGTGTA
TCTTCAAGTTGCAGATCAGGTGGCCCCCGCATAGGAAATGGTGGTAGTGTA
GATGTGAGAGGAGAGCACAGCGGTATGACTATAGGAAATGGTGGTAGTGTA
GTTCCAGGCCGAAAAGGAAGGCAGGTTCGGATAGGAAATGGTGGTAGTGTA
CATTGCCAAAAGACGGCAATATGGTGGAAAATAGGAAATGGTGGTAGTGTA
ACTCGCCTTCCAGGGGGCAGAAGTGGGTATATAGGAAATGGTGGTAGTGTA
AACTCACCCTGAAGTTCTCAACGCGTGATAATAGGAAATGGTGGTAGTGTA
TCTTAGCGGGTTTCTTGGATCTGTATGTGGATAGGAAATGGTGGTAGTGTA
ATCGAGCAGGGCCCGCTTGTTCTTCACGTGATAGGAAATGGTGGTAGTGTA
CTTTTGCTACTTGATGCTCCTGTTCCTCCAATAGGAAATGGTGGTAGTGTA
TCCACAACTATCCAACTCACAACGTGGCACATAGGAAATGGTGGTAGTGTA
GATGGGAAGTTCACCCCTCTGATCTTGACGATAGGAAATGGTGGTAGTGTA
AGCTTGGCTGCAGGTCGAGTCCGGATTACCATAGGAAATGGTGGTAGTGTA
GCTCAATTGCTTGTCTCAGAAGTGGGGGCAATAGGAAATGGTGGTAGTGTA
TCCAAGCGGCTTCGGCCAGTAACGTTAGGGATAGGAAATGGTGGTAGTGTA
CGTCAGCAGGCAGCATATCAAGGTCAAAGTATAGGAAATGGTGGTAGTGTA
AGTCAAAATCGTCAAGGGCGTCGGTCGGCCATAGGAAATGGTGGTAGTGTA
TGGGGTTGTGCCGCCTTTGCAGGTGTATCTATAGGAAATGGTGGTAGTGTA
ACAGGGTAGGCTGCTCAACTCCCAGCTTTTATAGGAAATGGTGGTAGTGTA
TATACACGTGGCTTTTGGCCGCAGAGGCACATAGGAAATGGTGGTAGTGTA
TGAAGGTTTTGCTGCCGTACATGAAGCTGGATAGGAAATGGTGGTAGTGTA
TAGAATCGGTGGTAGGTGTCTCTCTTTCCTATAGGAAATGGTGGTAGTGTA
AAGAAGTCGGGGATGCCCTGGGTGTGGTTGATAGGAAATGGTGGTAGTGTA
CCACATAGTAGACGCCGGGCATCTTGAGGTATAGGAAATGGTGGTAGTGTA
GGAGCATGTCAAGGTCAAAATCGTCAAGAGATAGGAAATGGTGGTAGTGTA
ATACGCAGCCCAGTGTAAAGTGGCCCACGGATAGGAAATGGTGGTAGTGTA
TGGCGTTGTTCCGCAGAAAGTCTTGCCATGATAGGAAATGGTGGTAGTGTA
GCTGATTTTCCAGGGTTTCGTACTGTTTCTATAGGAAATGGTGGTAGTGTA
ACCTTCTGGGCATCCTTCAGCCCCTTGTTGATAGGAAATGGTGGTAGTGTA
AGCTCGCTCACCATGGCCATATTATCATCGATAGGAAATGGTGGTAGTGTA
CTTGAAGTGGTGGTTGTTCACGGTGCCCTCATAGGAAATGGTGGTAGTGTA
ATGCCTGTCCAGCATCTCGATTGGCAGGGCATAGGAAATGGTGGTAGTGTA
TCTCATGGTCTGGGTGCCCTCGTAGGGCTTATAGGAAATGGTGGTAGTGTA
CCCCCGTCTTCGTATGTGGTGACTCTCTCCATAGGAAATGGTGGTAGTGTA
TCGGATGTGCACTTGAAGTGGTGGTTGTTCATAGGAAATGGTGGTAGTGTA
TTAGCCCCGTCGCGATGTGAGAGGAGAGCAATAGGAAATGGTGGTAGTGTA
CAACTCACAACGTGGCACTGGGGTTGTGCCATAGGAAATGGTGGTAGTGTA
TCACAGGGCCGTTGGATGGGAAGTTCACCCATAGGAAATGGTGGTAGTGTA
ATGTTCTCCTTAATCAGCTCGCTCACCATGATAGGAAATGGTGGTAGTGTA
CAGCGGTATGACTTGGCGTTGTTCCGCAGAATAGGAAATGGTGGTAGTGTA
CGCTTGTTCTTCACGTGCCAGTACAGGGTAATAGGAAATGGTGGTAGTGTA
TCAGCCCCTTGTTGAATACGCTTGAGGAGAATAGGAAATGGTGGTAGTGTA
GCATCTTGAGGTTCTTAGCGGGTTTCTTGGATAGGAAATGGTGGTAGTGTA
GAGATGCACTTTAGCCCCGTCGCGATGTGAATAGGAAATGGTGGTAGTGTA
TCATCTGTGCCCCAGTTTGCTAGGGAGGTCATAGGAAATGGTGGTAGTGTA
GCCTTCGCCCTCGGATGTGCACTTGAAGTGATAGGAAATGGTGGTAGTGTA
CCATACAATGGGGTACCTTCTGGGCATCCTATAGGAAATGGTGGTAGTGTA
TCAGGCCTTCGATACCGACACCATTGAGTAATAGGAAATGGTGGTAGTGTA
CCAGTCTTCTGTCCACATAGTAGACGCCGGATAGGAAATGGTGGTAGTGTA
CTCCCAGCTTTTGAGCGAGTTTCCTTGTCGATAGGAAATGGTGGTAGTGTA
CTCCAGGCCACATATGATTAGTTCCAGGCCATAGGAAATGGTGGTAGTGTA
ACGGTGCCCTCCATGTACAGCTTCATGTGCATAGGAAATGGTGGTAGTGTA
TCTCAACGCGTTATCCTCGACGGATCGGCCATAGGAAATGGTGGTAGTGTA
GATGCCCTGGGTGTGGTTGATGAAGGTTTTATAGGAAATGGTGGTAGTGTA
TAACGTTAGGGGGGGGCCCAAACTCACCCTATAGGAAATGGTGGTAGTGTA
TCACGTGCCAGTACAGGGTAGGCTGCTCAAATAGGAAATGGTGGTAGTGTA
GTAGGTCTCTTTGTCGGCCTCCTTGATTCTATAGGAAATGGTGGTAGTGTA
GCCATTTGACTCTTTCCACAACTATCCAACATAGGAAATGGTGGTAGTGTA
AAGTCTTGCCATGACTCGCCTTCCAGGGGGATAGGAAATGGTGGTAGTGTA
AGCATGTGCACCGAGGCCCCAGATCAGATCATAGGAAATGGTGGTAGTGTA
AGCGTACAGTGCGTTCTCCAGGGAGAAGCCATAGGAAATGGTGGTAGTGTA
AGGCCTCCCAGCCGAGTGTTTTCTTCTGCAATAGGAAATGGTGGTAGTGTA
AGGGGGCAGAAGTGGGTATGATGCCTGTCCATAGGAAATGGTGGTAGTGTA
