# Supplementary material for: Oncogenic and tumor-suppressive forces converge on a progenitor-orchestrated niche to shape early tumorigenesis
Source: bioRxiv. 2025 Jun 12:2025.06.10.656791. Preprint. [Version 1] doi: 10.1101/2025.06.10.656791 (PMC12259082; doi:10.1101/2025.06.10.656791)
Supplement: Supplement 3 — Data S2. Oligonucleotides used for probing select mRNA expression using smFISH. [file media-3.zip › temp_extracted_probes/LOH20220302_newMalignancyMarkers_RBPJL_RS0307_x0_opool.fa]

AGTTCAACTTCTGGGTCTCGGGAGCGCTGCATGTGGAGGGATTGAAGGATA
TTCTTCTGCGAGGGCTTGGAGATCACCTTGATGTGGAGGGATTGAAGGATA
TGTGGAGGGATTGAAGGATAATGCAGGCATGTGCGCACACCTTCTCTTAGG
TGTGGAGGGATTGAAGGATAAGCACATCTACCGCCACTGACTTCGATACCG
TGTGGAGGGATTGAAGGATAACATCAGACTCTGGTTTGGATGGAATCCGGG
ATGAGGCGACTGTGGAAAGTGCCCAGCTCCATGTGGAGGGATTGAAGGATA
ATGCAACTTGTTTTCAAGTGGGGACACAGAATGTGGAGGGATTGAAGGATA
TGTGGAGGGATTGAAGGATAACCATAGGATTTCTGAGCCACCTTGGCATGC
CAGCGCGCTGTATTCCGGGGTGTAGGTGAAATGTGGAGGGATTGAAGGATA
TTCACACATCTAAGCCCCGATCCGATCCTCATGTGGAGGGATTGAAGGATA
AGCTGTCCGGCAGGCTCAGGTGAGTCAAAGATGTGGAGGGATTGAAGGATA
GGTATCTGCTGCCTTAGAACCCCATTTCTTATGTGGAGGGATTGAAGGATA
TGTGGAGGGATTGAAGGATAAGCCATAGAGAGTGTCACCACAGGCAGATAG
TGTGGAGGGATTGAAGGATAATGCTCTTTTTCCCTGAGGGACAGCTGCGGG
TGTGGAGGGATTGAAGGATAATTGCATTGGCTTCACCCTCCAGCCAGGACC
CAAGGAACGAGGGCTCCTGTACATGGTTTCATGTGGAGGGATTGAAGGATA
CAAGGCATAAGTAGGTGCCAGCCCCTCCTGATGTGGAGGGATTGAAGGATA
AATTTTCTCCGTGCAGCTCCAGCGTGGCCAATGTGGAGGGATTGAAGGATA
AGGATCCACACAGTCTGCTCACATCTTTGCATGTGGAGGGATTGAAGGATA
TGTGGAGGGATTGAAGGATAATTGTCTCCCTGGGGTCCATGGCTGCTCATC
TGTGGAGGGATTGAAGGATAAGGCCTCTGCCTGACATTAATGTCATGGGAT
GATCCTCAGAACCGGTCACCGACCCAGGAAATGTGGAGGGATTGAAGGATA
AGAGTGCTGATGAGAGGCACCGGAGTGACGATGTGGAGGGATTGAAGGATA
TGTGGAGGGATTGAAGGATAAATGATGGCATGCTCTGGGGGTGACCTGGTC
AGAGAAGGGGCTGGGGTAGAAGAGCGCATCATGTGGAGGGATTGAAGGATA
CTCCGCAGAGAGTCATAAAGGTGCCAGCTCATGTGGAGGGATTGAAGGATA
TGTGGAGGGATTGAAGGATAACGTCCGAGATGTACAGGGTCTTGGCACAAC
GGATGATCATAGGCGGCAGTGTAATGCCTGATGTGGAGGGATTGAAGGATA
AGTGATCAGAGACCAAACCCAGGCGAGGGTATGTGGAGGGATTGAAGGATA
TGTGGAGGGATTGAAGGATAATGACAGTGCAGACAAGCTGCACCAGGGAGC
ATGCATAGGTCTGTGTTTTTCAGCGACTGCATGTGGAGGGATTGAAGGATA
TGTGGAGGGATTGAAGGATAATTGAAAAGGGAGACCTTTGAGCCGGAGGAG
TGTGGAGGGATTGAAGGATAAAAGCCTGGAATCGCACCACCTTCTCTGTGG
TGTGGAGGGATTGAAGGATAAAAGATACTTGGCATGGGGGTATAGCTAGTT
GAGCACTCAGCCTTGCACCTTGCCATCCCTATGTGGAGGGATTGAAGGATA
TGTGGAGGGATTGAAGGATAAGGGTGTCACTTGGAAACTGGAAGGCACACT
ACGCCTAGCTCTAAGAGGGACCTCATGGGAATGTGGAGGGATTGAAGGATA
GGCTCTTCCTCTGGGTCCTGAAGGAGAAGTATGTGGAGGGATTGAAGGATA
TGTGGAGGGATTGAAGGATAAGGCAGAAGAGATGGAAGTTGGTGCGTGTGA
TGTCTGGAGAGCAAATCCCCAATAGGCTTGATGTGGAGGGATTGAAGGATA
GATGTAACCTTCCTGGGGTGGGAAGTCCCCATGTGGAGGGATTGAAGGATA
TGAGGTCAGGTGAGCTATCTCTCTCCTTCCATGTGGAGGGATTGAAGGATA
TGTGGAGGGATTGAAGGATAATGTGCAGCTGGGATATGGGTTCATCCACAT
CAAGGAGGGCACACTGCTTGGCCACTTTTCATGTGGAGGGATTGAAGGATA
GGCCTTGGGACAGTGAAGAGAGCCGTCCTAATGTGGAGGGATTGAAGGATA
TGTGGAGGGATTGAAGGATAAACTCGTGGTGGATGCTCTCCAGGAGCGTGT
AGAGGTAACGCGTGGACACTGTCTGGGAGCATGTGGAGGGATTGAAGGATA
GTACAGGCCAGGCTGGTGCTGAAGGTGAACATGTGGAGGGATTGAAGGATA
GCACCAGCCGGAAGTGCTTCCTCTTATCGGATGTGGAGGGATTGAAGGATA
TGTGGAGGGATTGAAGGATAATCCACCGACTCCGTGCCAATGATGGTCCAG
TGTGGAGGGATTGAAGGATAATTGGGAACAGTGCCCATCAGCCAGGTGGAG
TGCCTCCACGTCTCCGAACCACACCTTGAGATGTGGAGGGATTGAAGGATA
TAAGGTAACAAAAACAGGAAGCACGCCACGATGTGGAGGGATTGAAGGATA
TGTGGAGGGATTGAAGGATAACAAGAGCTGTCGTTGAGCAGCGCCCTGTTG
TGTGGAGGGATTGAAGGATAAGTCCCCAGCACAGTGTTTCCCAGTCACCTG
GAGCCAGAAAGAGACAAAAGCGGAAGAATAATGTGGAGGGATTGAAGGATA
TGTGGAGGGATTGAAGGATAATACCTGGATACAGGAGGATCTTTAGCCTTA
CAAATTCCCTGGAGTCCGGCTGCTCTTCAAATGTGGAGGGATTGAAGGATA
TGTGGAGGGATTGAAGGATAACCGTGAAGACATTAGAACGTCACTCATGAT
TGTGGAGGGATTGAAGGATAAGGTGGAGGACAGAAGAACCGCTTCTCATTT
TCAGGGCCCTAGACATTCTAGTCTTACTTCATGTGGAGGGATTGAAGGATA
TGGAGTCAGCCTCAGTGGCACTGCCTAGGTATGTGGAGGGATTGAAGGATA
GCTGGCTGCCAAGGTAGCCTCTAGGCTTAGATGTGGAGGGATTGAAGGATA
TTACTGTATGTCTGAGGACAGTGAGTGGCCATGTGGAGGGATTGAAGGATA
TGTGGAGGGATTGAAGGATAAAAAGGCCCCATCTTCCACAGAGAGGTAACG
TGTGGAGGGATTGAAGGATAACACCTTCTCTGTGGCAAGGCATAAGTAGGT
TGTGGAGGGATTGAAGGATAAACCACAGGCAGATAGACGCCTAGCTCTAAG
TGTGGAGGGATTGAAGGATAAAACCCAGGCGAGGGTGCCATAGAGAGTGTC
TGTGGAGGGATTGAAGGATAAAAGAGAGCCGTCCTAGGCCTCTGCCTGACA
TGTGGAGGGATTGAAGGATAAAGGGACCTCATGGGATCAGGGCCCTAGACA
TGTGGAGGGATTGAAGGATAAATGGGGGTATAGCTAGTTGCTGGCTGCCAA
TGTGGAGGGATTGAAGGATAATTTCCCAGTCACCTGTACCTGGATACAGGA
TGTGGAGGGATTGAAGGATAACACCTTGAGCCCAGCGTGGAAATTTTCTCC
TGTGGAGGGATTGAAGGATAATCCTGAAGGAGAAGTGGCCTTGGGACAGTG
TGTGGAGGGATTGAAGGATAAGGATCTTTAGCCTTAGGCTCTTCCTCTGGG
TGTGGAGGGATTGAAGGATAATCTCTTGCTGCCCTCTGGGCACATCTACCG
TGTGGAGGGATTGAAGGATAAACGTCTGGCACTACGCACACCAAGGAACGA
TGTGGAGGGATTGAAGGATAAGGTAGACACAGGGTGGAGGACAGAAGAACC
TGTGGAGGGATTGAAGGATAACTTAGAACCCCATTTCTTCTCCGCAGAGAG
TGTGGAGGGATTGAAGGATAAAGCCCCTCCTGGGGTGTCACTTGGAAACTG
TGTGGAGGGATTGAAGGATAAGCAGATTGGAGGGCTTGGTCTTGCATTGGC
TGTGGAGGGATTGAAGGATAAGAGCCGTAGCGGATGTAACCTTCCTGGGGT
TGTGGAGGGATTGAAGGATAAGTTTGGATGGAATCCGGGGAGCACTCAGCC
TGTGGAGGGATTGAAGGATAACTGTCTGGGAGCGCAGGCGATTGAAAAGGG
TGTGGAGGGATTGAAGGATAATCAGTGGCACTGCCTAGGTGGGGCAGAAGA
TGTGGAGGGATTGAAGGATAAATCACCTCCACCGCTCAGCTCCAGAGTGCT
TGTGGAGGGATTGAAGGATAATCATAAAGGTGCCAGCTCCATCAGACTCTG
TGTGGAGGGATTGAAGGATAAGGTAGCCTCTAGGCTTAGGGTATCTGCTGC
