# Supplementary material for: Oncogenic and tumor-suppressive forces converge on a progenitor-orchestrated niche to shape early tumorigenesis
Source: bioRxiv. 2025 Jun 12:2025.06.10.656791. Preprint. [Version 1] doi: 10.1101/2025.06.10.656791 (PMC12259082; doi:10.1101/2025.06.10.656791)
Supplement: Supplement 3 — Data S2. Oligonucleotides used for probing select mRNA expression using smFISH. [file media-3.zip › temp_extracted_probes/LOH20230507_microenvironment_nreadout_3_spacer_A_LCN2_ENSMUST00000192241_RS0468_possible_oligos.fasta]

>LCN2__ENSMUSG00000026822__344__30__0.53333__72.3498__1__Readout_5prime__RS0468__Readout_3prime__RS0468__RS0468__
AGGAGGAGGGTAATGATAGA A GACACATGACACTCAGGGCCATGGTTTCCA A AGGAGGAGGGTAATGATAGA A AGGAGGAGGGTAATGATAGA
>LCN2__ENSMUSG00000026822__250__30__0.43333__66.1828__1__Readout_5prime__RS0468__RS0468__Readout_3prime__RS0468__
AGGAGGAGGGTAATGATAGA A AGGAGGAGGGTAATGATAGA A GAAATACTTGGCAAGATTTCTGTCCCTCTC A AGGAGGAGGGTAATGATAGA
>LCN2__ENSMUSG00000026822__61__30__0.56667__72.185__1__Readout_5prime__RS0468__RS0468__Readout_3prime__RS0468__
AGGAGGAGGGTAATGATAGA A AGGAGGAGGGTAATGATAGA A CCTGTAGGAGTCCTGCTGTAAGCCAAAGCC A AGGAGGAGGGTAATGATAGA
>LCN2__ENSMUSG00000026822__544__30__0.5__70.8191__1__Readout_5prime__RS0468__RS0468__Readout_3prime__RS0468__
AGGAGGAGGGTAATGATAGA A AGGAGGAGGGTAATGATAGA A GGTGCTGTACATCGTAAAGCTGCCTTCTGT A AGGAGGAGGGTAATGATAGA
>LCN2__ENSMUSG00000026822__689__30__0.43333__66.8606__1__Readout_5prime__RS0468__RS0468__Readout_3prime__RS0468__
AGGAGGAGGGTAATGATAGA A AGGAGGAGGGTAATGATAGA A GATACCTGTGCATATTTCCCAGAGTGAACT A AGGAGGAGGGTAATGATAGA
>LCN2__ENSMUSG00000026822__659__30__0.56667__73.5999__1__Readout_5prime__RS0468__Readout_3prime__RS0468__RS0468__
AGGAGGAGGGTAATGATAGA A GGCCAGCCCTGGAGCTTGGAACAAATGTTC A AGGAGGAGGGTAATGATAGA A AGGAGGAGGGTAATGATAGA
>LCN2__ENSMUSG00000026822__91__30__0.53333__71.0646__1__Readout_5prime__RS0468__RS0468__Readout_3prime__RS0468__
AGGAGGAGGGTAATGATAGA A AGGAGGAGGGTAATGATAGA A AGATCTGGACTGCCTGTCCACTCCCATAAC A AGGAGGAGGGTAATGATAGA
>LCN2__ENSMUSG00000026822__765__30__0.46667__68.7875__1__Readout_5prime__RS0468__Readout_3prime__RS0468__RS0468__
AGGAGGAGGGTAATGATAGA A GTCTTTCGGAAAAATACCATGGCGAACTGG A AGGAGGAGGGTAATGATAGA A AGGAGGAGGGTAATGATAGA
>LCN2__ENSMUSG00000026822__818__30__0.43333__67.2753__1__Readout_5prime__RS0468__RS0468__Readout_3prime__RS0468__
AGGAGGAGGGTAATGATAGA A AGGAGGAGGGTAATGATAGA A GCTCCTTGGTTCTTCCATACAGGGTAATTT A AGGAGGAGGGTAATGATAGA
>LCN2__ENSMUSG00000026822__514__30__0.56667__75.4403__1__Readout_5prime__RS0468__RS0468__Readout_3prime__RS0468__
AGGAGGAGGGTAATGATAGA A AGGAGGAGGGTAATGATAGA A TTTTTTCTGGACCGCATTGCCTGCCAGGCC A AGGAGGAGGGTAATGATAGA
>LCN2__ENSMUSG00000026822__629__30__0.6__75.4371__1__Readout_5prime__RS0468__RS0468__Readout_3prime__RS0468__
AGGAGGAGGGTAATGATAGA A AGGAGGAGGGTAATGATAGA A TGATCCAGTAGCGACAGCCCTGGTCCTGGT A AGGAGGAGGGTAATGATAGA
>LCN2__ENSMUSG00000026822__861__30__0.53333__72.2992__1__Readout_5prime__RS0468__Readout_3prime__RS0468__RS0468__
AGGAGGAGGGTAATGATAGA A GACTTGGCAAAGCGGGTGAAACGTTCCTTC A AGGAGGAGGGTAATGATAGA A AGGAGGAGGGTAATGATAGA
>LCN2__ENSMUSG00000026822__133__30__0.6__75.0856__0.99347__Readout_5prime__RS0468__Readout_3prime__RS0468__RS0468__
AGGAGGAGGGTAATGATAGA A GATTCTGGCAGGCACAGGGCACTGCTTGTG A AGGAGGAGGGTAATGATAGA A AGGAGGAGGGTAATGATAGA
>LCN2__ENSMUSG00000026822__31__30__0.53333__73.0616__0.99066__Readout_5prime__RS0468__RS0468__Readout_3prime__RS0468__
AGGAGGAGGGTAATGATAGA A AGGAGGAGGGTAATGATAGA A ATCTGAACACCAGACCCTGTGCAGCTTCCT A AGGAGGAGGGTAATGATAGA
>LCN2__ENSMUSG00000026822__195__30__0.6__75.5169__0.98767__Readout_5prime__RS0468__Readout_3prime__RS0468__RS0468__
AGGAGGAGGGTAATGATAGA A TTGAGCAACAGGAAGGGCTGCAGGGGACAG A AGGAGGAGGGTAATGATAGA A AGGAGGAGGGTAATGATAGA
>LCN2__ENSMUSG00000026822__1__30__0.56667__74.1488__1__Readout_5prime__RS0468__RS0468__Readout_3prime__RS0468__
AGGAGGAGGGTAATGATAGA A AGGAGGAGGGTAATGATAGA A TGTCTGGGGAAGGGTGAGCAAGCTGAGAGT A AGGAGGAGGGTAATGATAGA
>LCN2__ENSMUSG00000026822__428__30__0.56667__73.1464__1__Readout_5prime__RS0468__Readout_3prime__RS0468__RS0468__
AGGAGGAGGGTAATGATAGA A CAGTGAGCAGAGATGGGGCAGGGATCAAGT A AGGAGGAGGGTAATGATAGA A AGGAGGAGGGTAATGATAGA
>LCN2__ENSMUSG00000026822__314__30__0.5__69.837__1__Readout_5prime__RS0468__Readout_3prime__RS0468__RS0468__
AGGAGGAGGGTAATGATAGA A CAGCTACTAGGTCTGATGTGTGCAAGTCCA A AGGAGGAGGGTAATGATAGA A AGGAGGAGGGTAATGATAGA
>LCN2__ENSMUSG00000026822__462__30__0.6__75.1876__1__Readout_5prime__RS0468__Readout_3prime__RS0468__RS0468__
AGGAGGAGGGTAATGATAGA A AACTGATCGCTCCGGAAGTCTGGCTGCAGG A AGGAGGAGGGTAATGATAGA A AGGAGGAGGGTAATGATAGA
>LCN2__ENSMUSG00000026822__398__30__0.6__75.805__0.99804__Readout_5prime__RS0468__Readout_3prime__RS0468__RS0468__
AGGAGGAGGGTAATGATAGA A TCTGAGTTGAGTCCTGGGCCTGGCTCTGCA A AGGAGGAGGGTAATGATAGA A AGGAGGAGGGTAATGATAGA
>LCN2__ENSMUSG00000026822__284__30__0.43333__66.8284__1__Readout_5prime__RS0468__RS0468__Readout_3prime__RS0468__
AGGAGGAGGGTAATGATAGA A AGGAGGAGGGTAATGATAGA A GGAAGCCATGAAGTAATTGCCAGTACATTC A AGGAGGAGGGTAATGATAGA
>LCN2__ENSMUSG00000026822__719__30__0.5__69.1753__1__Readout_5prime__RS0468__RS0468__Readout_3prime__RS0468__
AGGAGGAGGGTAATGATAGA A AGGAGGAGGGTAATGATAGA A CCACTTGCACATTGTAGCTCTGTACCTGAG A AGGAGGAGGGTAATGATAGA
>LCN2__ENSMUSG00000026822__590__30__0.43333__66.8606__1__Readout_5prime__RS0468__Readout_3prime__RS0468__RS0468__
AGGAGGAGGGTAATGATAGA A GGATGGAGGTGACATTGTAGCTATTGTTCT A AGGAGGAGGGTAATGATAGA A AGGAGGAGGGTAATGATAGA
>LCN2__ENSMUSG00000026822__215__30__0.53333__72.9324__1__Readout_5prime__RS0468__RS0468__Readout_3prime__RS0468__
AGGAGGAGGGTAATGATAGA A AGGAGGAGGGTAATGATAGA A CAGGTCGGAACTGTGCAAGGTTGAGCAACA A AGGAGGAGGGTAATGATAGA
>LCN2__ENSMUSG00000026822__483__30__0.6__75.1243__1__Readout_5prime__RS0468__Readout_3prime__RS0468__RS0468__
AGGAGGAGGGTAATGATAGA A ACAACGTACCACCTGCCCCGGAACTGATCG A AGGAGGAGGGTAATGATAGA A AGGAGGAGGGTAATGATAGA
>LCN2__ENSMUSG00000026822__835__30__0.53333__71.5796__0.99845__Readout_5prime__RS0468__Readout_3prime__RS0468__RS0468__
AGGAGGAGGGTAATGATAGA A CTTCAGTTCAGGGGACAGCTCCTTGGTTCT A AGGAGGAGGGTAATGATAGA A AGGAGGAGGGTAATGATAGA
>LCN2__ENSMUSG00000026822__357__30__0.6__75.1268__1__Readout_5prime__RS0468__Readout_3prime__RS0468__RS0468__
AGGAGGAGGGTAATGATAGA A AGGGCAAGGCCCAGACACATGACACTCAGG A AGGAGGAGGGTAATGATAGA A AGGAGGAGGGTAATGATAGA
>LCN2__ENSMUSG00000026822__845__30__0.5__71.692__0.998__Readout_5prime__RS0468__Readout_3prime__RS0468__RS0468__
AGGAGGAGGGTAATGATAGA A TGAAACGTTCCTTCAGTTCAGGGGACAGCT A AGGAGGAGGGTAATGATAGA A AGGAGGAGGGTAATGATAGA
>LCN2__ENSMUSG00000026822__111__30__0.56667__73.553__1__Readout_5prime__RS0468__RS0468__Readout_3prime__RS0468__
AGGAGGAGGGTAATGATAGA A AGGAGGAGGGTAATGATAGA A TGCTTGTGGGTCAGCAGCTCAGATCTGGAC A AGGAGGAGGGTAATGATAGA
>LCN2__ENSMUSG00000026822__156__30__0.53333__71.785__0.98326__Readout_5prime__RS0468__RS0468__Readout_3prime__RS0468__
AGGAGGAGGGTAATGATAGA A AGGAGGAGGGTAATGATAGA A AGAGGGACATTCCCAGGGCTTTGGATTCTG A AGGAGGAGGGTAATGATAGA
>LCN2__ENSMUSG00000026822__735__30__0.53333__72.9991__1__Readout_5prime__RS0468__Readout_3prime__RS0468__RS0468__
AGGAGGAGGGTAATGATAGA A TTGTAGTCCGTGGTGGCCACTTGCACATTG A AGGAGGAGGGTAATGATAGA A AGGAGGAGGGTAATGATAGA
>LCN2__ENSMUSG00000026822__747__30__0.6__75.5601__1__Readout_5prime__RS0468__Readout_3prime__RS0468__RS0468__
AGGAGGAGGGTAATGATAGA A ATGGCGAACTGGTTGTAGTCCGTGGTGGCC A AGGAGGAGGGTAATGATAGA A AGGAGGAGGGTAATGATAGA
>LCN2__ENSMUSG00000026822__705__30__0.46667__68.1922__1__Readout_5prime__RS0468__Readout_3prime__RS0468__RS0468__
AGGAGGAGGGTAATGATAGA A TAGCTCTGTACCTGAGGATACCTGTGCATA A AGGAGGAGGGTAATGATAGA A AGGAGGAGGGTAATGATAGA
>LCN2__ENSMUSG00000026822__146__30__0.6__75.6364__0.98326__Readout_5prime__RS0468__RS0468__Readout_3prime__RS0468__
AGGAGGAGGGTAATGATAGA A AGGAGGAGGGTAATGATAGA A TCCCAGGGCTTTGGATTCTGGCAGGCACAG A AGGAGGAGGGTAATGATAGA
>LCN2__ENSMUSG00000026822__675__30__0.6__74.9883__1__Readout_5prime__RS0468__RS0468__Readout_3prime__RS0468__
AGGAGGAGGGTAATGATAGA A AGGAGGAGGGTAATGATAGA A TTTCCCAGAGTGAACTGGCCAGCCCTGGAG A AGGAGGAGGGTAATGATAGA
>LCN2__ENSMUSG00000026822__561__30__0.43333__66.4513__1__Readout_5prime__RS0468__RS0468__Readout_3prime__RS0468__
AGGAGGAGGGTAATGATAGA A AGGAGGAGGGTAATGATAGA A TCTTGTAGCTCATAGATGGTGCTGTACATC A AGGAGGAGGGTAATGATAGA
>LCN2__ENSMUSG00000026822__878__30__0.6__74.5219__1__Readout_5prime__RS0468__RS0468__Readout_3prime__RS0468__
AGGAGGAGGGTAATGATAGA A AGGAGGAGGGTAATGATAGA A CGTCCTTGAGGCCCAGAGACTTGGCAAAGC A AGGAGGAGGGTAATGATAGA
>LCN2__ENSMUSG00000026822__233__30__0.6__74.7378__0.99378__Readout_5prime__RS0468__RS0468__Readout_3prime__RS0468__
AGGAGGAGGGTAATGATAGA A AGGAGGAGGGTAATGATAGA A TTCTGTCCCTCTCTCCCCCAGGTCGGAACT A AGGAGGAGGGTAATGATAGA
>LCN2__ENSMUSG00000026822__444__30__0.6__75.6777__0.99887__Readout_5prime__RS0468__RS0468__Readout_3prime__RS0468__
AGGAGGAGGGTAATGATAGA A AGGAGGAGGGTAATGATAGA A TCTGGCTGCAGGGGGACAGTGAGCAGAGAT A AGGAGGAGGGTAATGATAGA
