# Supplementary material for: Oncogenic and tumor-suppressive forces converge on a progenitor-orchestrated niche to shape early tumorigenesis
Source: bioRxiv. 2025 Jun 12:2025.06.10.656791. Preprint. [Version 1] doi: 10.1101/2025.06.10.656791 (PMC12259082; doi:10.1101/2025.06.10.656791)
Supplement: Supplement 4 — Data S1. Custom probes for detection of GFP and mKate2 reporters in FFPE-based scRNA-seq. [file media-4.zip]

Archive with 8 entries (7 files):
- DataSX_custom_FLEX_probes/
- __MACOSX/._DataSX_custom_FLEX_probes
- DataSX_custom_FLEX_probes/eGFP_Probes.csv
- __MACOSX/DataSX_custom_FLEX_probes/._eGFP_Probes.csv
- DataSX_custom_FLEX_probes/mKate2_Probes.csv
- __MACOSX/DataSX_custom_FLEX_probes/._mKate2_Probes.csv
- DataSX_custom_FLEX_probes/custom_probe_order.xlsx
- __MACOSX/DataSX_custom_FLEX_probes/._custom_probe_order.xlsx
