# Supplementary material for: Oncogenic and tumor-suppressive forces converge on a progenitor-orchestrated niche to shape early tumorigenesis
Source: bioRxiv. 2025 Jun 12:2025.06.10.656791. Preprint. [Version 1] doi: 10.1101/2025.06.10.656791 (PMC12259082; doi:10.1101/2025.06.10.656791)
Supplement: Supplement 4 — Data S1. Custom probes for detection of GFP and mKate2 reporters in FFPE-based scRNA-seq. [file media-4.zip › DataSX_custom_FLEX_probes/eGFP_Probes.csv]

Target	Target_Sequence	LHS_Target	RHS_Target	pRead2s	rhs_constant_sequence	rhs_pCS1	LHS_Probe	RHS_Probe_BC001	RHS_Probe_BC002	RHS_Probe_BC003	RHS_Probe_BC004
Egfp_1	GGTAGTGGTCGGCGAGCTGCACGCTGCCGTCCTCGATGTTGTGGCGGATC	GGTAGTGGTCGGCGAGCTGCACGCT	GCCGTCCTCGATGTTGTGGCGGATC	CCTTGGCACCCGAGAATTCCA	ACGCGGTTAGCACGTA	CGGTCCTAGCAA	CCTTGGCACCCGAGAATTCCAGGTAGTGGTCGGCGAGCTGCACGCT	/5Phos/GCCGTCCTCGATGTTGTGGCGGATCACGCGGTTAGCACGTANNACTTTAGGCGGTCCTAGCAA	/5Phos/GCCGTCCTCGATGTTGTGGCGGATCACGCGGTTAGCACGTANNAACGGGAACGGTCCTAGCAA	/5Phos/GCCGTCCTCGATGTTGTGGCGGATCACGCGGTTAGCACGTANNAGTAGGCTCGGTCCTAGCAA	/5Phos/GCCGTCCTCGATGTTGTGGCGGATCACGCGGTTAGCACGTANNATGTTGACCGGTCCTAGCAA
Egfp_2	AGGGTGTCGCCCTCGAACTTCACCTCGGCGCGGGTCTTGTAGTTGCCGTC	AGGGTGTCGCCCTCGAACTTCACCT	CGGCGCGGGTCTTGTAGTTGCCGTC	CCTTGGCACCCGAGAATTCCA	ACGCGGTTAGCACGTA	CGGTCCTAGCAA	CCTTGGCACCCGAGAATTCCAAGGGTGTCGCCCTCGAACTTCACCT	/5Phos/CGGCGCGGGTCTTGTAGTTGCCGTCACGCGGTTAGCACGTANNACTTTAGGCGGTCCTAGCAA	/5Phos/CGGCGCGGGTCTTGTAGTTGCCGTCACGCGGTTAGCACGTANNAACGGGAACGGTCCTAGCAA	/5Phos/CGGCGCGGGTCTTGTAGTTGCCGTCACGCGGTTAGCACGTANNAGTAGGCTCGGTCCTAGCAA	/5Phos/CGGCGCGGGTCTTGTAGTTGCCGTCACGCGGTTAGCACGTANNATGTTGACCGGTCCTAGCAA
Egfp_3	ATGGTGCGCTCCTGGACGTAGCCTTCGGGCATGGCGGACTTGAAGAAGTC	ATGGTGCGCTCCTGGACGTAGCCTT	CGGGCATGGCGGACTTGAAGAAGTC	CCTTGGCACCCGAGAATTCCA	ACGCGGTTAGCACGTA	CGGTCCTAGCAA	CCTTGGCACCCGAGAATTCCAATGGTGCGCTCCTGGACGTAGCCTT	/5Phos/CGGGCATGGCGGACTTGAAGAAGTCACGCGGTTAGCACGTANNACTTTAGGCGGTCCTAGCAA	/5Phos/CGGGCATGGCGGACTTGAAGAAGTCACGCGGTTAGCACGTANNAACGGGAACGGTCCTAGCAA	/5Phos/CGGGCATGGCGGACTTGAAGAAGTCACGCGGTTAGCACGTANNAGTAGGCTCGGTCCTAGCAA	/5Phos/CGGGCATGGCGGACTTGAAGAAGTCACGCGGTTAGCACGTANNATGTTGACCGGTCCTAGCAA
