# Supplementary material for: Oncogenic and tumor-suppressive forces converge on a progenitor-orchestrated niche to shape early tumorigenesis
Source: bioRxiv. 2025 Jun 12:2025.06.10.656791. Preprint. [Version 1] doi: 10.1101/2025.06.10.656791 (PMC12259082; doi:10.1101/2025.06.10.656791)
Supplement: Supplement 4 — Data S1. Custom probes for detection of GFP and mKate2 reporters in FFPE-based scRNA-seq. [file media-4.zip › DataSX_custom_FLEX_probes/custom_probe_order.xlsx]

## Sheet: jose oPool
Pool Name	Sequence
oPool_BC001	CCTTGGCACCCGAGAATTCCAGGTAGTGGTCGGCGAGCTGCACGCT
oPool_BC001	CCTTGGCACCCGAGAATTCCAAGGGTGTCGCCCTCGAACTTCACCT
oPool_BC001	CCTTGGCACCCGAGAATTCCAATGGTGCGCTCCTGGACGTAGCCTT
oPool_BC001	/5Phos/GCCGTCCTCGATGTTGTGGCGGATCACGCGGTTAGCACGTANNACTTTAGGCGGTCCTAGCAA
oPool_BC001	/5Phos/CGGCGCGGGTCTTGTAGTTGCCGTCACGCGGTTAGCACGTANNACTTTAGGCGGTCCTAGCAA
oPool_BC001	/5Phos/CGGGCATGGCGGACTTGAAGAAGTCACGCGGTTAGCACGTANNACTTTAGGCGGTCCTAGCAA
oPool_BC001	CCTTGGCACCCGAGAATTCCATGGTCTGGGTGCCCTCGTAGGGCTT
oPool_BC001	CCTTGGCACCCGAGAATTCCAAGATGAGGCAGCCGTCCTGGAGGCT
oPool_BC001	CCTTGGCACCCGAGAATTCCACCGCCGTCAGCGGGGTACAGGGTCT
oPool_BC001	/5Phos/GCCTTCGCCCTCGGATGTGCACTTGACGCGGTTAGCACGTANNACTTTAGGCGGTCCTAGCAA
oPool_BC001	/5Phos/GGTGTCCTGGGTAGCGGTCAGCACGACGCGGTTAGCACGTANNACTTTAGGCGGTCCTAGCAA
oPool_BC001	/5Phos/CGGTGGAGGCCTCCCAGCCGAGTGTACGCGGTTAGCACGTANNACTTTAGGCGGTCCTAGCAA
oPool_BC002	CCTTGGCACCCGAGAATTCCAGGTAGTGGTCGGCGAGCTGCACGCT
oPool_BC002	CCTTGGCACCCGAGAATTCCAAGGGTGTCGCCCTCGAACTTCACCT
oPool_BC002	CCTTGGCACCCGAGAATTCCAATGGTGCGCTCCTGGACGTAGCCTT
oPool_BC002	/5Phos/GCCGTCCTCGATGTTGTGGCGGATCACGCGGTTAGCACGTANNAACGGGAACGGTCCTAGCAA
oPool_BC002	/5Phos/CGGCGCGGGTCTTGTAGTTGCCGTCACGCGGTTAGCACGTANNAACGGGAACGGTCCTAGCAA
oPool_BC002	/5Phos/CGGGCATGGCGGACTTGAAGAAGTCACGCGGTTAGCACGTANNAACGGGAACGGTCCTAGCAA
oPool_BC002	CCTTGGCACCCGAGAATTCCATGGTCTGGGTGCCCTCGTAGGGCTT
oPool_BC002	CCTTGGCACCCGAGAATTCCAAGATGAGGCAGCCGTCCTGGAGGCT
oPool_BC002	CCTTGGCACCCGAGAATTCCACCGCCGTCAGCGGGGTACAGGGTCT
oPool_BC002	/5Phos/GCCTTCGCCCTCGGATGTGCACTTGACGCGGTTAGCACGTANNAACGGGAACGGTCCTAGCAA
oPool_BC002	/5Phos/GGTGTCCTGGGTAGCGGTCAGCACGACGCGGTTAGCACGTANNAACGGGAACGGTCCTAGCAA
oPool_BC002	/5Phos/CGGTGGAGGCCTCCCAGCCGAGTGTACGCGGTTAGCACGTANNAACGGGAACGGTCCTAGCAA
oPool_BC003	CCTTGGCACCCGAGAATTCCAGGTAGTGGTCGGCGAGCTGCACGCT
oPool_BC003	CCTTGGCACCCGAGAATTCCAAGGGTGTCGCCCTCGAACTTCACCT
oPool_BC003	CCTTGGCACCCGAGAATTCCAATGGTGCGCTCCTGGACGTAGCCTT
oPool_BC003	/5Phos/GCCGTCCTCGATGTTGTGGCGGATCACGCGGTTAGCACGTANNAGTAGGCTCGGTCCTAGCAA
oPool_BC003	/5Phos/CGGCGCGGGTCTTGTAGTTGCCGTCACGCGGTTAGCACGTANNAGTAGGCTCGGTCCTAGCAA
oPool_BC003	/5Phos/CGGGCATGGCGGACTTGAAGAAGTCACGCGGTTAGCACGTANNAGTAGGCTCGGTCCTAGCAA
oPool_BC003	CCTTGGCACCCGAGAATTCCATGGTCTGGGTGCCCTCGTAGGGCTT
oPool_BC003	CCTTGGCACCCGAGAATTCCAAGATGAGGCAGCCGTCCTGGAGGCT
oPool_BC003	CCTTGGCACCCGAGAATTCCACCGCCGTCAGCGGGGTACAGGGTCT
oPool_BC003	/5Phos/GCCTTCGCCCTCGGATGTGCACTTGACGCGGTTAGCACGTANNAGTAGGCTCGGTCCTAGCAA
oPool_BC003	/5Phos/GGTGTCCTGGGTAGCGGTCAGCACGACGCGGTTAGCACGTANNAGTAGGCTCGGTCCTAGCAA
oPool_BC003	/5Phos/CGGTGGAGGCCTCCCAGCCGAGTGTACGCGGTTAGCACGTANNAGTAGGCTCGGTCCTAGCAA
oPool_BC004	CCTTGGCACCCGAGAATTCCAGGTAGTGGTCGGCGAGCTGCACGCT
oPool_BC004	CCTTGGCACCCGAGAATTCCAAGGGTGTCGCCCTCGAACTTCACCT
oPool_BC004	CCTTGGCACCCGAGAATTCCAATGGTGCGCTCCTGGACGTAGCCTT
oPool_BC004	/5Phos/GCCGTCCTCGATGTTGTGGCGGATCACGCGGTTAGCACGTANNATGTTGACCGGTCCTAGCAA
oPool_BC004	/5Phos/CGGCGCGGGTCTTGTAGTTGCCGTCACGCGGTTAGCACGTANNATGTTGACCGGTCCTAGCAA
oPool_BC004	/5Phos/CGGGCATGGCGGACTTGAAGAAGTCACGCGGTTAGCACGTANNATGTTGACCGGTCCTAGCAA
oPool_BC004	CCTTGGCACCCGAGAATTCCATGGTCTGGGTGCCCTCGTAGGGCTT
oPool_BC004	CCTTGGCACCCGAGAATTCCAAGATGAGGCAGCCGTCCTGGAGGCT
oPool_BC004	CCTTGGCACCCGAGAATTCCACCGCCGTCAGCGGGGTACAGGGTCT
oPool_BC004	/5Phos/GCCTTCGCCCTCGGATGTGCACTTGACGCGGTTAGCACGTANNATGTTGACCGGTCCTAGCAA
oPool_BC004	/5Phos/GGTGTCCTGGGTAGCGGTCAGCACGACGCGGTTAGCACGTANNATGTTGACCGGTCCTAGCAA
oPool_BC004	/5Phos/CGGTGGAGGCCTCCCAGCCGAGTGTACGCGGTTAGCACGTANNATGTTGACCGGTCCTAGCAA
