# Supplementary material for: Oncogenic and tumor-suppressive forces converge on a progenitor-orchestrated niche to shape early tumorigenesis
Source: bioRxiv. 2025 Jun 12:2025.06.10.656791. Preprint. [Version 1] doi: 10.1101/2025.06.10.656791 (PMC12259082; doi:10.1101/2025.06.10.656791)
Supplement: Supplement 5 — Data S3. Gene signatures used in this study. [file media-5.zip]

Archive with 29 entries (28 files):
- signatures/
- signatures/HALLMARK_EPITHELIAL_MESENCHYMAL_TRANSITION.txt
- signatures/Belle_iCAF.txt
- signatures/LOH_geneSignatures_p53Reactivation_UP.txt
- signatures/SENESCENCE_EXTERNAL_Tasdemir_Senescence_UP.tsv
- signatures/Vallejo_KRAS_8genes.txt
- signatures/neuroendocrine_specific_0.csv
- signatures/Belle_myCAF3.txt
- signatures/Belle_myCAF2.txt
- signatures/DAC_Kras_vs_ADM_UP_T3_vs_T2.txt
- signatures/Belle_myCAF1.txt
- signatures/SENESCENCE_INTERNAL_PDAC_p53_restoration_UpSet_UP_Top.tsv
- signatures/Belle_apCAF.txt
- signatures/David_Smad4_dependent_tgfb_response.txt
- signatures/GOBP_wound_healing.txt
- signatures/BiegingRolett_p53_TSAG_bound.txt
- signatures/gastric_specific_0.csv
- signatures/Elyada_iCAF.txt
- signatures/FisherOncogeneTable2_processed.txt
- signatures/progenitor_specific_0.csv
- signatures/ADM_specific_30.csv
- signatures/tuft_specific_30.csv
- signatures/CORDENONSI_YAP_CONSERVED_SIGNATURE_curated.txt
- signatures/Glycolysis_Warburg.txt
- signatures/Elyada_myCAF.txt
- signatures/ADM_specific_0.csv
- signatures/Elyada_apCAF.txt
- signatures/mitotic_specific_0.csv
- signatures/LOH_single_cell_pseudobulk_UP_in_PDAC.txt
