# Supplementary material for: Oncogenic and tumor-suppressive forces converge on a progenitor-orchestrated niche to shape early tumorigenesis
Source: bioRxiv. 2025 Jun 12:2025.06.10.656791. Preprint. [Version 1] doi: 10.1101/2025.06.10.656791 (PMC12259082; doi:10.1101/2025.06.10.656791)
Supplement: Supplement 5 — Data S3. Gene signatures used in this study. [file media-5.zip › signatures/Belle_iCAF.txt]

gene_id
Cxcl13
Tnfaip6
Cxcl12
Dpt
Clec3b
Ly6c1
Tnxb
Cxcl1
Hp
Spon2
Sfrp4
C3
Col14a1
Ccl7
Adam12
Ugdh
Ly6a
Mt1
Has1
Mt2
