# Supplementary material for: Oncogenic and tumor-suppressive forces converge on a progenitor-orchestrated niche to shape early tumorigenesis
Source: bioRxiv. 2025 Jun 12:2025.06.10.656791. Preprint. [Version 1] doi: 10.1101/2025.06.10.656791 (PMC12259082; doi:10.1101/2025.06.10.656791)
Supplement: Supplement 5 — Data S3. Gene signatures used in this study. [file media-5.zip › signatures/Belle_myCAF3.txt]

gene_id
Spp1
Tagln
Acta2
Cxcl14
Tnc
Crlf1
Timp1
Megf11
Serpine2
Ltbp2
Postn
Tgfb1
Thbs2
Tpm2
Ccn2
Igfbp3
Actg2
Lrrc15
Nrep
Thbs1
