# Supplementary material for: Oncogenic and tumor-suppressive forces converge on a progenitor-orchestrated niche to shape early tumorigenesis
Source: bioRxiv. 2025 Jun 12:2025.06.10.656791. Preprint. [Version 1] doi: 10.1101/2025.06.10.656791 (PMC12259082; doi:10.1101/2025.06.10.656791)
Supplement: Supplement 5 — Data S3. Gene signatures used in this study. [file media-5.zip › signatures/Belle_myCAF2.txt]

gene_id
Col12a1
Ptger3
Nkd2
Fbn2
Nbl1
Plcl1
Slc7a2
Mov3b
Nav3
Angpt1
Lepr
Cacna1c
Hip1
Galnt17
Ctnnd2
Gabrb1
Npr3
Sema5a
Arhgap6
Penk
