# Supplementary material for: Oncogenic and tumor-suppressive forces converge on a progenitor-orchestrated niche to shape early tumorigenesis
Source: bioRxiv. 2025 Jun 12:2025.06.10.656791. Preprint. [Version 1] doi: 10.1101/2025.06.10.656791 (PMC12259082; doi:10.1101/2025.06.10.656791)
Supplement: Supplement 5 — Data S3. Gene signatures used in this study. [file media-5.zip › signatures/Belle_myCAF1.txt]

gene_id
H19
Mest
Wif1
Peg3
Zim1
Aff3
Epha4
Ptn
Rgs7bp
Fgl2
Gdf10
Tac2
Plagl1
Thbs4
Pid1
Cilp
Ldb2
Igf2
Itgbl1
