# Supplementary material for: Oncogenic and tumor-suppressive forces converge on a progenitor-orchestrated niche to shape early tumorigenesis
Source: bioRxiv. 2025 Jun 12:2025.06.10.656791. Preprint. [Version 1] doi: 10.1101/2025.06.10.656791 (PMC12259082; doi:10.1101/2025.06.10.656791)
Supplement: Supplement 5 — Data S3. Gene signatures used in this study. [file media-5.zip › signatures/Belle_apCAF.txt]

gene_id
Slpi
Cd74
Enpp2
Clu
Lgals7
H2-Ab1
H2-Eb1
Dmkn
Tmtc2
Il1rapl1
Bicd1
H2-Aa
Sdc4
Hspb1
Cxadr
Abcb1b
Calca
Trf
Saa3
