# Supplementary material for: Oncogenic and tumor-suppressive forces converge on a progenitor-orchestrated niche to shape early tumorigenesis
Source: bioRxiv. 2025 Jun 12:2025.06.10.656791. Preprint. [Version 1] doi: 10.1101/2025.06.10.656791 (PMC12259082; doi:10.1101/2025.06.10.656791)
Supplement: Supplement 5 — Data S3. Gene signatures used in this study. [file media-5.zip › signatures/Glycolysis_Warburg.txt]

gene_id
Slc2a1
Hk1
Hk2
Gapdh
Pgk1
Eno1
Pkm
Ldha
Hif1a
Slc16a1
Slc16a3
