# Supplementary material for: Oncogenic and tumor-suppressive forces converge on a progenitor-orchestrated niche to shape early tumorigenesis
Source: bioRxiv. 2025 Jun 12:2025.06.10.656791. Preprint. [Version 1] doi: 10.1101/2025.06.10.656791 (PMC12259082; doi:10.1101/2025.06.10.656791)
Supplement: Supplement 5 — Data S3. Gene signatures used in this study. [file media-5.zip › signatures/Elyada_myCAF.txt]

gene_id
Spp1
Serpine2
Cxcl14
Crlf1
Igfbp3
Acta2
Tagln
Thy1
Col8a1
Cthrc1
Sfrp1
Tnc
Sparcl1
Col15a1
Col12a1
Tgfb1
Col1a1
Sdc1
Cilp
H19
Thbs2
