# Supplementary material for: Oncogenic and tumor-suppressive forces converge on a progenitor-orchestrated niche to shape early tumorigenesis
Source: bioRxiv. 2025 Jun 12:2025.06.10.656791. Preprint. [Version 1] doi: 10.1101/2025.06.10.656791 (PMC12259082; doi:10.1101/2025.06.10.656791)
Supplement: Supplement 5 — Data S3. Gene signatures used in this study. [file media-5.zip › signatures/Elyada_apCAF.txt]

gene_id
Slpi
Saa3
Cd74
Serpinb2
Msln
Lgals7
H2-Ab1
Upk3b
Krt19
Nkain4
Calca
Slc9a3r1
Clu
Enpp2
Krt8
H2-Eb1
Hspb1
Upk1b
H2-Aa
Ptgis
Cxadr
Krt18
Ezr
Dmkn
Angptl7
Krt7
Arhgdib
Cav1
Ear1
Fth1
Cxcl5
Gpm6a
Sdc4
Trf
Spint2
